# Supplementary material for: Identification and verification of genes associated with hypoxia microenvironment in Alzheimer’s disease
Source: Sci Rep. 2023 Sep 27;13:16252. doi: 10.1038/s41598-023-43595-9 (PMC10533856; doi:10.1038/s41598-023-43595-9)
Supplement: Supplementary file 1 — Supplementary Information. [file 41598_2023_43595_MOESM1_ESM.zip]

Archive with 83 entries (76 files):
- row data/qRT-PCR/
- row data/qRT-PCR/ANTXR2.tif
- row data/qRT-PCR/BDNF.tif
- row data/qRT-PCR/MOV10L1(1).tif
- row data/qRT-PCR/NFKB1A.tif
- row data/qRT-PCR/Primer design.xls
- row data/Test group R code/
- row data/Test group R code/00_pre_install.R
- row data/Test group R code/01_start_GEO.R
- row data/Test group R code/02_group_ids.R
- row data/Test group R code/03_pca_heatmap.R
- row data/Test group R code/04_DEG.R
- row data/Test group R code/05_volcano_heatmap.R
- row data/Test group R code/06_anno.R
- row data/Test group R code/07_clusteranalysis.R
- row data/Test group R code/08_clster_deg.R
- row data/Test group R code/09_wgcna.R
- row data/Test group R code/10_lasso.R
- row data/Test group R code/11_svm.R
- row data/Test group R code/12_rf.R
- row data/Test group R code/13_xgb.R
- row data/Test group R code/14_VEEN.R
- row data/Test group R code/15_norman.R
- row data/Test group R code/16_roc.R
- row data/Test group R code/17_KEGG.R
- row data/Test group R code/18_GO.R
- row data/Test group R code/20_danjiyinGSEA.R
- row data/Test group R code/22_danjiyinxiangshitu.R
- row data/Test group R code/23_rocroc.R
- row data/Test group raw figure/
- row data/Test group raw figure/ANTXR2_all_GSEA.pdf
- row data/Test group raw figure/BDNF_all_GSEA.pdf
- row data/Test group raw figure/consensus volcano.pdf
- row data/Test group raw figure/consensus.pdf
- row data/Test group raw figure/Dynamic Tree Cut.pdf
- row data/Test group raw figure/GO_bubble.pdf
- row data/Test group raw figure/GSE33000 volcano.pdf
- row data/Test group raw figure/heatmap.pdf
- row data/Test group raw figure/importance.pdf
- row data/Test group raw figure/KEGG_barplot.pdf
- row data/Test group raw figure/KEGG_cnet.pdf
- row data/Test group raw figure/lasso-cifit.pdf
- row data/Test group raw figure/model-lasso.pdf
- row data/Test group raw figure/Module-trait relationships.pdf
- row data/Test group raw figure/MOV10L1_all_GSEA.pdf
- row data/Test group raw figure/NFKBIA_all_GSEA.pdf
- row data/Test group raw figure/nomogram.pdf
- row data/Test group raw figure/nomoscore_Ptest.pdf
- row data/Test group raw figure/nomoscore_Ptrain.pdf
- row data/Test group raw figure/P_blue_Module membership vs gene significance.pdf
- row data/Test group raw figure/P_magenta_Module membership vs gene significance.pdf
- row data/Test group raw figure/Scale independence.pdf
- row data/Test group raw figure/svm-accuracy.pdf
- row data/Test group raw figure/svm-error.pdf
- row data/Test group raw figure/venn.pdf
- row data/Test group raw figure/xgboost.pdf
- row data/Test source data/
- row data/Test source data/ENDGENE111.csv
- row data/Test source data/feature_svm.csv
- row data/Test source data/GSE33000_series_matrix.txt.gz
- row data/Test source data/hubgene2.csv
- row data/Test source data/Hypoxia.csv
- row data/Test source data/KEGG.xls
- row data/Test source data/lassogene.csv
- row data/Test source data/nomoscore.txt
- row data/Test source data/rfGenes.xls
- row data/Test source data/xgboost.csv
- row data/Validation group R code/
- row data/Validation group R code/00_pre_install.R
- row data/Validation group R code/01_start_GEO.R
- row data/Validation group R code/02_group_ids.R
- row data/Validation group R code/03_norman.R
- row data/Validation group R code/04_DEG.R
- row data/Validation group R code/04_ROC.R
- row data/Validation group R code/05.danjiyin.R
- row data/Validation group raw figure/
- row data/Validation group raw figure/four genes.pdf
- row data/Validation group raw figure/validation roc.pdf
- row data/Validation source data/
- row data/Validation source data/ENDGENE111.csv
- row data/Validation source data/GSE5281_series_matrix.txt.gz
- row data/Validation source data/hubgene2.csv
- row data/Validation source data/nomoscore.txt
