# Supplementary material for: Identification and verification of genes associated with hypoxia microenvironment in Alzheimer’s disease
Source: Sci Rep. 2023 Sep 27;13:16252. doi: 10.1038/s41598-023-43595-9 (PMC10533856; doi:10.1038/s41598-023-43595-9)
Supplement: Supplementary file 1 — Supplementary Information. [file 41598_2023_43595_MOESM1_ESM.zip › row data/qRT-PCR/Primer design.xls]

## Sheet: 订单说明
常用的兼并碱基代码：
1	M=A,C
2	R=A,G
3	W=A,T
4	S=G,C
5	Y=C,T
6	K=G,T
7	V=A,G,C
8	H=A,C,T
9	D=A,G,T
10	B=G,C,T
11	N=A,G,C,T
注意事项：如客户未注明合成OD值，常规引物按2 OD合成，长链按1 OD合成，修饰引物按2 OD合成。
引物序列只填写ACGT，不要加其他字符，碱基数量自动计算。

## Sheet: 引物合成订单
		引物合成订购表
						http://www.tsingke.net
	订购日期：	2023-04-14				北京合成总部： tsingke@163.com 010-69758308/69758318
*客户姓名：	赵铭日					武汉合成部： newtsingke@163.com 027-88161699/88161399
*负责人姓名：	苏薇					成都合成部： tsingkezx@163.com 028-68903902/68903903
*客户单位：	中南大学					杭州合成部： tsingke_hzsyn@163.com 0571-87552412/87552413
*发票抬头：	中南大学					订单要求： 1.红色星号(*)为必填项目，请务必填写详细，便于后续送货等； 2.此订单只针对Email，其他业务订单勿用； 3.订单发送前请仔细核对，发送两小时后不能修改； 4.如果未及时收到本公司的确认回复邮件,请及时电话查询。
*客户地址：
*联系电话：	15211177634
*客户Email：	zhaomingri@sklmg.edu.cn
结帐方式：			碱基总数：	211
ID	Primer 名称	引物序列(5'to3')	碱基数	纯化方法	总OD值	分装管数	5'修饰	3'修饰	中间修饰	备注
28
30	m-ANTXR2-F	GCACCTGTCCTGAACAAAGAT	21	OPC	2	1
31	m-ANTXR2-R	ATGGCTGCAATCCCATTGGTA	21	OPC	2	1
32
33	m-MOV10L1-F	CGCTGTGACGAGTACAGTG	19	OPC	2	1
34	m-MOV10L1-R	CTGACAACCCTTTGCTAGAGTTT	23	OPC	2	1
35
36	m-BDNF-F	TCATACTTCGGTTGCATGAAGG	22	OPC	2	1
37	m-BDNF-R	AGACCTCTCGAACCTGCCC	19	OPC	2	1
38
39	m-NFKBIA-F	TGAAGGACGAGGAGTACGAGC	21	OPC	2	1
40	m-NFKBIA-R	TTCGTGGATGATTGCCAAGTG	21	OPC	2	1
41
42	m-GAPDH-F	AGGTCGGTGTGAACGGATTTG	21	OPC	2	1
43	m-GAPDH-R	TGTAGACCATGTAGTTGAGGTCA	23	OPC	2	1
44
45
46
47
48
49
53
54
55
56
57
58
59
60
61
62
63
64
65
66
67
68
69
70
71
72
73
74
75
76
77
78
79
80
81
82
83
84
85
86
87
88
89
90
91
92			0
93			0
94			0
95			0
96			0
97			0
98			0
99			0
100			0
101			0
102			0
103			0
104			0
105			0
106			0
107			0
108			0
109			0
110			0
111			0
112			0
113			0
114			0
115			0
116			0
117			0
118			0
119			0
120			0
121			0
122			0
123			0
124			0
125			0
126			0
127			0
128			0
129			0
130			0
131			0
132			0
133			0
134			0
135			0
136			0
137			0
138			0
139			0
140			0
141			0
142			0
143			0
144			0
145			0
146			0
147			0
148			0
149			0
150			0
151			0
152			0
153			0
154			0
155			0
156			0
157			0
158			0
159			0
160			0
161			0
162			0
163			0
164			0
165			0
166			0
167			0
168			0
169			0
170			0
171			0
172			0
173			0
174			0
175			0
176			0
177			0
178			0
179			0
180			0
181			0
182			0
183			0
184			0
185			0
186			0
187			0
188			0
189			0
190			0
191			0
192			0
193			0
194			0
195			0
196			0
197			0
198			0
199			0
200			0
201			0
202			0
203			0
204			0
205			0
206			0
207			0
208			0
209			0
210			0
211			0
212			0
213			0
214			0
215			0
216			0
217			0
218			0
219			0
220			0
221			0
222			0
223			0
224			0
225			0
226			0
227			0
228			0
229			0
230			0
231			0
232			0
233			0
234			0
235			0
236			0
237			0
238			0
239			0
240			0
241			0
242			0
243			0
244			0
245			0
246			0
247			0
248			0
249			0
250			0
251			0
252			0
253			0
254			0
255			0
256			0
257			0
258			0
259			0
260			0
261			0
262			0
263			0
264			0
265			0
266			0
267			0
268			0
269			0
270			0
271			0
272			0
273			0
274			0
275			0
276			0
277			0
278			0
279			0
280			0
281			0
282			0
283			0
284			0
285			0
286			0
287			0
288			0
289			0
290			0
291			0
292			0
293			0
294			0
295			0
296			0
297			0
298			0
299			0
300			0
301			0
302			0
303			0
304			0
305			0
306			0
307			0
308			0
309			0
310			0
311			0
312			0
313			0
314			0
315			0
316			0
317			0
318			0
319			0
320			0
321			0
322			0
323			0
324			0
325			0
326			0
327			0
328			0
329			0
330			0
331			0
332			0
333			0
334			0
335			0
336			0
337			0
338			0
339			0
340			0
341			0
342			0
343			0
344			0
345			0
346			0
347			0
348			0
349			0
350			0
351			0
352			0
353			0
354			0
355			0
356			0
357			0
358			0
359			0
360			0
361			0
362			0
363			0
364			0
365			0
366			0
367			0
368			0
369			0
370			0
371			0
372			0
373			0
374			0
375			0
376			0
377			0
378			0
379			0
380			0
381			0
382			0
383			0
384			0
385			0
386			0
387			0
388			0
389			0
390			0
391			0
392			0
393			0
394			0
395			0
396			0
397			0
398			0
399			0
400			0
401			0
402			0
403			0
404			0
405			0
406			0
407			0
408			0
409			0
410			0
411			0
412			0
413			0
414			0
415			0
416			0
417			0
418			0
419			0
420			0
421			0
422			0
423			0
424			0
425			0
426			0
427			0
428			0
429			0
430			0
431			0
432			0
433			0
434			0
435			0
436			0
437			0
438			0
439			0
440			0
441			0
442			0
443			0
444			0
445			0
446			0
447			0
448			0
449			0
450			0
451			0
452			0
453			0
454			0
455			0
456			0
457			0
458			0
459			0
460			0
461			0
462			0
463			0
464			0
465			0
466			0
467			0
468			0
469			0
470			0
471			0
472			0
473			0
474			0
475			0
476			0
477			0
478			0
479			0
480			0
481			0
482			0
483			0
484			0
485			0
486			0
487			0
488			0
489			0
490			0
491			0
492			0
493			0
494			0
495			0
496			0
497			0
498			0
499			0
500			0
501			0
502			0
503			0
504			0
505			0
506			0
507			0
508			0
509			0
510			0
511			0
512			0
513			0
514			0
515			0
516			0
517			0
518			0
519			0
520			0
521			0
522			0
523			0
524			0
525			0
526			0
527			0
528			0
529			0
530			0
531			0
532			0
533			0
534			0
535			0
536			0
537			0
538			0
539			0
540			0
541			0
542			0
543			0
544			0
545			0
546			0
547			0
548			0
549			0
550			0
551			0
552			0
553			0
554			0
555			0
556			0
557			0
558			0
559			0
560			0
561			0
562			0
563			0
564			0
565			0
566			0
567			0
568			0
569			0
570			0
571			0
572			0
573			0
574			0
575			0
576			0
577			0
578			0
579			0
580			0
581			0
582			0
583			0
584			0
585			0
586			0
587			0
588			0
589			0
590			0
591			0
592			0
593			0
594			0
595			0
596			0
597			0
598			0
599			0
600			0
601			0
602			0
603			0
604			0
605			0
606			0
607			0
608			0
609			0
610			0
611			0
612			0
613			0
614			0
615			0
616			0
617			0
618			0
619			0
620			0
621			0
622			0
623			0
624			0
625			0
626			0
627			0
628			0
629			0
630			0
631			0
632			0
633			0
634			0
635			0
636			0
637			0
638			0
639			0
640			0
641			0
642			0
643			0
644			0
645			0
646			0
647			0
648			0
649			0
650			0
651			0
652			0
653			0
654			0
655			0
656			0
657			0
658			0
659			0
660			0
661			0
662			0
663			0
664			0
665			0
666			0
667			0
668			0
669			0
670			0
671			0
672			0
673			0
674			0
675			0
676			0
677			0
678			0
679			0
680			0
681			0
682			0
683			0
684			0
685			0
686			0
687			0
688			0
689			0
690			0
691			0
692			0
693			0
694			0
695			0
696			0
697			0
698			0
699			0
700			0
701			0
702			0
703			0
704			0
705			0
706			0
707			0
708			0
709			0
710			0
711			0
712			0
713			0
714			0
715			0
716			0
717			0
718			0
719			0
720			0
721			0
722			0
723			0
724			0
725			0
726			0
727			0
728			0
729			0
730			0
731			0
732			0
733			0
734			0
735			0
736			0
737			0
738			0
739			0
740			0
741			0
742			0
743			0
744			0
745			0
746			0
747			0
748			0
749			0
750			0
751			0
752			0
753			0
754			0
755			0
756			0
757			0
758			0
759			0
760			0
761			0
762			0
763			0
764			0
765			0
766			0
767			0
768			0
769			0
770			0
771			0
772			0
773			0
774			0
775			0
776			0
777			0
778			0
779			0
780			0
781			0
782			0
783			0
784			0
785			0
786			0
787			0
788			0
789			0
790			0
791			0
792			0
793			0
794			0
795			0
796			0
797			0
798			0
799			0
800			0
801			0
802			0
803			0
804			0
805			0
806			0
807			0
808			0
809			0
810			0
811			0
812			0
813			0
814			0
815			0
816			0
817			0
818			0
819			0
820			0
821			0
822			0
823			0
824			0
825			0
826			0
827			0
828			0
829			0
830			0
831			0
832			0
833			0
834			0
835			0
836			0
837			0
838			0
839			0
840			0
841			0
842			0
843			0
844			0
845			0
846			0
847			0
848			0
849			0
850			0
851			0
852			0
853			0
854			0
855			0
856			0
857			0
858			0
859			0
860			0
861			0
862			0
863			0
864			0
865			0
866			0
867			0
868			0
869			0
870			0
871			0
872			0
873			0
874			0
875			0
876			0
877			0
878			0
879			0
880			0
881			0
882			0
883			0
884			0
885			0
886			0
887			0
888			0
889			0
890			0
891			0
892			0
893			0
894			0
895			0
896			0
897			0
898			0
899			0
900			0
901			0
902			0
903			0
904			0
905			0
906			0
907			0
908			0
909			0
910			0
911			0
912			0
913			0
914			0
915			0
916			0
917			0
918			0
919			0
920			0
921			0
922			0
923			0
924			0
925			0
926			0
927			0
928			0
929			0
930			0
931			0
932			0
933			0
934			0
935			0
936			0
937			0
938			0
939			0
940			0
941			0
942			0
943			0
944			0
945			0
946			0
947			0
948			0
949			0
950			0
951			0
952			0
953			0
954			0
955			0
956			0
957			0
958			0
959			0
960			0
961			0
962			0
963			0
964			0
965			0
966			0
967			0
968			0
969			0
970			0
971			0
972			0
973			0
974			0
975			0
976			0
977			0
978			0
979			0
980			0
981			0
982			0
983			0
984			0
985			0
986			0
987			0
988			0
989			0
990			0
991			0
992			0
993			0
994			0
995			0
996			0
997			0
998			0
999			0
1000			0
1001			0
1002			0
1003			0
1004			0
1005			0
1006			0
1007			0
1008			0
1009			0
1010			0
1011			0
1012			0
1013			0
1014			0
1015			0
1016			0
1017			0
1018			0
1019			0
1020			0
1021			0
1022			0
1023			0
1024			0
1025			0
1026			0
1027			0
1028			0
1029			0
1030			0
1031			0
1032			0
1033			0
1034			0
1035			0
1036			0
1037			0
1038			0
1039			0
1040			0
1041			0
1042			0
1043			0
1044			0
1045			0
1046			0
1047			0
1048			0
1049			0
1050			0
1051			0
1052			0
1053			0
1054			0
1055			0
1056			0
1057			0
1058			0
1059			0
1060			0
1061			0
1062			0
1063			0
1064			0
1065			0
1066			0
1067			0
1068			0
1069			0
1070			0
1071			0
1072			0
1073			0
1074			0
1075			0
1076			0
1077			0
1078			0
1079			0
1080			0
1081			0
1082			0
1083			0
1084			0
1085			0
1086			0
1087			0
1088			0
1089			0
1090			0
1091			0
1092			0
1093			0
1094			0
1095			0
1096			0
1097			0
1098			0
1099			0
1100			0
1101			0
1102			0
1103			0
1104			0
1105			0
1106			0
1107			0
1108			0
1109			0
1110			0
1111			0
1112			0
1113			0
1114			0
1115			0
1116			0
1117			0
1118			0
1119			0
1120			0
1121			0
1122			0
1123			0
1124			0
1125			0
1126			0
1127			0
1128			0
1129			0
1130			0
1131			0
1132			0
1133			0
1134			0
1135			0
1136			0
1137			0
1138			0
1139			0
1140			0
1141			0
1142			0
1143			0
1144			0
1145			0
1146			0
1147			0
1148			0
1149			0
1150			0
1151			0
1152			0
1153			0
1154			0
1155			0
1156			0
1157			0
1158			0
1159			0
1160			0
1161			0
1162			0
1163			0
1164			0
1165			0
1166			0
1167			0
1168			0
1169			0
1170			0
1171			0
1172			0
1173			0
1174			0
1175			0
1176			0
1177			0
1178			0
1179			0
1180			0
1181			0
1182			0
1183			0
1184			0
1185			0
1186			0
1187			0
1188			0
1189			0
1190			0
1191			0
1192			0
1193			0
1194			0
1195			0
1196			0
1197			0
1198			0
1199			0
1200			0
1201			0
1202			0
1203			0
1204			0
1205			0
1206			0
1207			0
1208			0
1209			0
1210			0
1211			0
1212			0
1213			0
1214			0
1215			0
1216			0
1217			0
1218			0
1219			0
1220			0
1221			0
1222			0
1223			0
1224			0
1225			0
1226			0
1227			0
1228			0
1229			0
1230			0
1231			0
1232			0
1233			0
1234			0
1235			0
1236			0
1237			0
1238			0
1239			0
1240			0
1241			0
1242			0
1243			0
1244			0
1245			0
1246			0
1247			0
1248			0
1249			0
1250			0
1251			0
1252			0
1253			0
1254			0
1255			0
1256			0
1257			0
1258			0
1259			0
1260			0
1261			0
1262			0
1263			0
1264			0
1265			0
1266			0
1267			0
1268			0
1269			0
1270			0
1271			0
1272			0
1273			0
1274			0
1275			0
1276			0
1277			0
1278			0
1279			0
1280			0
1281			0
1282			0
1283			0
1284			0
1285			0
1286			0
1287			0
1288			0
1289			0
1290			0
1291			0
1292			0
1293			0
1294			0
1295			0
1296			0
1297			0
1298			0
1299			0
1300			0
1301			0
1302			0
1303			0
1304			0
1305			0
1306			0
1307			0
1308			0
1309			0
1310			0
1311			0
1312			0
1313			0
1314			0
1315			0
1316			0
1317			0
1318			0
1319			0
1320			0
1321			0
1322			0
1323			0
1324			0
1325			0
1326			0
1327			0
1328			0
1329			0
1330			0
1331			0
1332			0
1333			0
1334			0
1335			0
1336			0
1337			0
1338			0
1339			0
1340			0
1341			0
1342			0
1343			0
1344			0
1345			0
1346			0
1347			0
1348			0
1349			0
1350			0
1351			0
1352			0
1353			0
1354			0
1355			0
1356			0
1357			0
1358			0
1359			0
1360			0
1361			0
1362			0
1363			0
1364			0
1365			0
1366			0
1367			0
1368			0
1369			0
1370			0
1371			0
1372			0
1373			0
1374			0
1375			0
1376			0
1377			0
1378			0
1379			0
1380			0
1381			0
1382			0
1383			0
1384			0
1385			0
1386			0
1387			0
1388			0
1389			0
1390			0
1391			0
1392			0
1393			0
1394			0
1395			0
1396			0
1397			0
1398			0
1399			0
1400			0
1401			0
1402			0
1403			0
1404			0
1405			0
1406			0
1407			0
1408			0
1409			0
1410			0
1411			0
1412			0
1413			0
1414			0
1415			0
1416			0
1417			0
1418			0
1419			0
1420			0
1421			0
1422			0
1423			0
1424			0
1425			0
1426			0
1427			0
1428			0
1429			0
1430			0
1431			0
1432			0
1433			0
1434			0
1435			0
1436			0
1437			0
1438			0
1439			0
1440			0
1441			0
1442			0
1443			0
1444			0
1445			0
1446			0
1447			0
1448			0
1449			0
1450			0
1451			0
1452			0
1453			0
1454			0
1455			0
1456			0
1457			0
1458			0
1459			0
1460			0
1461			0
1462			0
1463			0
1464			0
1465			0
1466			0
1467			0
1468			0
1469			0
1470			0
1471			0
1472			0
1473			0
1474			0
1475			0
1476			0
1477			0
1478			0
1479			0
1480			0
1481			0
1482			0
1483			0
1484			0
1485			0
1486			0
1487			0
1488			0
