# Supplementary material for: Identification and verification of genes associated with hypoxia microenvironment in Alzheimer’s disease
Source: Sci Rep. 2023 Sep 27;13:16252. doi: 10.1038/s41598-023-43595-9 (PMC10533856; doi:10.1038/s41598-023-43595-9)
Supplement: Supplementary file 1 — Supplementary Information. [file 41598_2023_43595_MOESM1_ESM.zip › row data/Test group R code/01_start_GEO.R]

#数据下载
set.seed(1016) 
rm(list = ls())
options(stringsAsFactors = F)
library(GEOquery)
gse = "GSE33000"
eSet <- getGEO(gse, 
               destdir = '.', 
               getGPL = F)
#(1)提取表达矩阵exp
exp <- exprs(eSet[[1]])
ex <- exp
qx <- as.numeric(quantile(ex, c(0., 0.25, 0.5, 0.75, 0.99, 1.0), na.rm=T))
LogC <- (qx[5] > 100) ||
  (qx[6]-qx[1] > 50 && qx[2] > 0) ||
  (qx[2] > 0 && qx[2] < 1 && qx[4] > 1 && qx[4] < 2)

if (LogC) { ex[which(ex <= 0)] <- NaN
exprSet <- log2(ex)
print("log2 transform finished")}else{print("log2 transform not needed")}

exp[1:4,1:4]
exp1<-exp[,-c(468:624)]

#exp = log2(exp+1)
#(2)提取临床信息
pd <- pData(eSet[[1]])
pd1<-pd[-c(468:624),]

#(3)调整pd的行名顺序与exp列名完全一致
p = identical(rownames(pd1),colnames(exp1));p
if(!p) exp = exp[,match(rownames(pd1),colnames(exp))]

library(R.utils)
library(data.table)
yang<-fread(file="GSE33000_raw_data.txt.gz",header=T)
yang1<-yang[,c(1,2)]
exp2<-cbind(yang1,exp1)
#(4)提取芯片平台编号
gpl <- eSet[[1]]@annotation
save(gse,pd1,exp2,gpl,file = "step1output.Rdata")
