# Supplementary material for: Identification and verification of genes associated with hypoxia microenvironment in Alzheimer’s disease
Source: Sci Rep. 2023 Sep 27;13:16252. doi: 10.1038/s41598-023-43595-9 (PMC10533856; doi:10.1038/s41598-023-43595-9)
Supplement: Supplementary file 1 — Supplementary Information. [file 41598_2023_43595_MOESM1_ESM.zip › row data/Test group R code/02_group_ids.R]

#1.group_list(实验分组)和ids(芯片注释)，每次都需要改
rm(list = ls())  
load(file = "step1output.Rdata")
library(stringr)
library(ggplot2)
library(limma)
library(pheatmap)
library(ggsci)
library(dplyr)
lapply(c('clusterProfiler','enrichplot','patchwork'), function(x) {library(x, character.only = T)})
library(org.Hs.eg.db)
library(patchwork)
library(WGCNA)
library(GSEABase)
#group_list----
#第一类，现成的某一列或在某列中包含。
colnames(pd1)
#第三类，ifelse
library(stringr)
group_list=ifelse(str_detect(pd1$characteristics_ch2.3,"non"),"control","treat")
#设置参考水平，对照在前，处理在后
group_list = factor(group_list,
                    levels = c("control","treat"))
#2.ids-----------------
#方法1 BioconductorR包
gpl 
#http://www.bio-info-trainee.com/1399.html
if(!require(hugene10sttranscriptcluster.db))BiocManager::install("hugene10sttranscriptcluster.db")
library(hugene10sttranscriptcluster.db)
ls("package:hugene10sttranscriptcluster.db")
ids <- toTable(hugene10sttranscriptclusterSYMBOL)
head(ids)

# 方法2 读取gpl页面的soft文件，按列取子集
# 方法3 官网下载
# 方法4 自主注释 
###这里的gene symbol为什么加引号
x1=exp2$Gene

### 字符串切割  字符串的处理公众号专门有一篇推文在讲
a1=strsplit(x1,split = ",",fixed = T)
#fixed = T  分割后变成元素   变成每一行  相当于1个向量包含多个元素

##把分割后的字符串的第一个元素提取出来，合并成为一个新的向量   sapply为一个循环
gene.all = sapply(a1,function(x){x[1]})
head(gene.all) 

### 这时候 我们可以发现anno有...行，gene.all也是有...个元素
a3=data.frame(exp2$reporterID,gene.all)
#data.frame制表


###进行探针的转化
set.seed(1016) 
exp=as.data.frame(exp2)
 ###行名为探针名 列名为样本名

###探针转化的两种方法
### 一、是用merge函数   merge   x和y相同     这个时候NA不能先省略
yang1<-cbind(a3,exp)
yang2<-yang1[,-c(3,4)]

###报错的原因就是有重复的基因名  多个探针对应同一个基因
library(dplyr)
yang3=distinct(yang2,gene.all,.keep_all = T)
###这时候行名已经从22283变成了13238    
###发现还是报错 报错的原因是有NA  缺失值
yang4<-yang3[-53,]
### 从13239变成13237 有一个NA  为啥是一个呢？
rownames(yang4)=yang4$gene.all

###去除第一列和第二列
yang5=yang4[,-c(1,2)]


write.table(yang5,"expression.txt")
save(yang5,group_list,ids,file = "step2output.Rdata")
save(yang5,ids,file = "step7output.Rdata")
