# Supplementary material for: Identification and verification of genes associated with hypoxia microenvironment in Alzheimer’s disease
Source: Sci Rep. 2023 Sep 27;13:16252. doi: 10.1038/s41598-023-43595-9 (PMC10533856; doi:10.1038/s41598-023-43595-9)
Supplement: Supplementary file 1 — Supplementary Information. [file 41598_2023_43595_MOESM1_ESM.zip › row data/Test group R code/03_pca_heatmap.R]

rm(list = ls())  
set.seed(1016) 
load(file = "step1output.Rdata")
load(file = "step2output.Rdata")
#输入数据：exp和group_list
#Principal Component Analysis
#http://www.sthda.com/english/articles/31-principal-component-methods-in-r-practical-guide/112-pca-principal-component-analysis-essentials

dat=as.data.frame(t(yang5))
library(FactoMineR)#画主成分分析图需要加载这两个包
library(factoextra) 
# pca的统一操作走起
dat.pca <- PCA(dat, graph = FALSE)
pca_plot <- fviz_pca_ind(dat.pca,
                         geom.ind ="point", # show points only (nbut not "text")
                         col.ind = group_list, # color by groups
                         palette = c("navy", "red"),
                         addEllipses = TRUE, # Concentration ellipses
                         legend.title = "Groups"
)
pca_plot
ggsave(plot = pca_plot,filename = paste0(gse,"PCA.png"))
save(pca_plot,file = "pca_plot.Rdata")

#热图 
#cg=names(tail(sort(apply(yang5,1,sd)),50))
#n=yang5[cg,]

#绘制热图
#annotation_col=data.frame(group=group_list)
#rownames(annotation_col)=colnames(n) 
#library(pheatmap)
#pheatmap(n,
         #show_colnames =F,
         #show_rownames = F,
         #cluster_cols = T,
         #annotation_col=annotation_col,
         #scale = "row")

cg=names(tail(sort(apply(yang5,1,sd)),100))
n=yang5[cg,]
library(pheatmap)
#Warning message:
  #程辑包‘pheatmap’是用R版本4.0.3 来建造的 
annotation_col=data.frame(group=group_list)
rownames(annotation_col)=colnames(n)
 ## 2.自行标准化再画热图
 n2 = t(scale(t(n)))
 pheatmap(n2,
          show_colnames =F,
          show_rownames = F,
          cluster_cols = F,
          annotation_col=annotation_col,
          breaks = seq(-0.2,0.2,length.out = 100),
          scale = "row",
          color =  colorRampPalette(c("navy", "white", "red"))(100))
#相关性热图
#co=cor(n2)
#pheatmap(co)
 dev.off()
