# Supplementary material for: Identification and verification of genes associated with hypoxia microenvironment in Alzheimer’s disease
Source: Sci Rep. 2023 Sep 27;13:16252. doi: 10.1038/s41598-023-43595-9 (PMC10533856; doi:10.1038/s41598-023-43595-9)
Supplement: Supplementary file 1 — Supplementary Information. [file 41598_2023_43595_MOESM1_ESM.zip › row data/Test group R code/04_DEG.R]

rm(list = ls()) 
set.seed(1016) 
load(file = "step2output.Rdata")
#差异分析，用limma包来做
#需要表达矩阵和group_list，不需要改
library(limma)
design=model.matrix(~group_list)
fit=lmFit(yang5,design)
fit=eBayes(fit)
deg=topTable(fit,coef=2,number = Inf)

#为deg数据框添加几列
#1.加probe_id列，把行名变成一列
library(dplyr)
deg <- mutate(deg,probe_id=rownames(deg))
head(deg)
#2.加symbol列，火山图要用

colnames(ids)<-c("symbol","probe_id")
deg <- inner_join(deg,ids,by="probe_id")
head(deg)
colnames(deg)<-c("logFC","AveExpr","t","P.Value","adj.P.Val","B",
                 "symbol","probe_id")
                 
#按照symbol列去重复
deg <- deg[!duplicated(deg$symbol),]
#3.加change列,标记上下调基因
logFC_t=0.05
P.Value_t = 0.05
k1 = (deg$P.Value < P.Value_t)&(deg$logFC < -logFC_t)
k2 = (deg$P.Value < P.Value_t)&(deg$logFC > logFC_t)
change = ifelse(k1,"down",ifelse(k2,"up","stable"))
deg <- mutate(deg,change)
k11<-deg[k1,]
k22<-deg[k2,]
deggene<-rbind(k11,k22)
#4.加ENTREZID列，用于富集分析（symbol转entrezid，然后inner_join）

library(ggplot2)
library(clusterProfiler)
library(org.Hs.eg.db)
s2e <- bitr(deg$symbol, 
            fromType = "SYMBOL",
            toType = "ENTREZID",
            OrgDb = org.Hs.eg.db)#人类
#其他物种http://bioconductor.org/packages/release/BiocViews.html#___OrgDb
deg <- inner_join(deg,s2e,by=c("symbol"="SYMBOL"))

save(group_list,deg,deggene,logFC_t,P.Value_t,file = "step4output.Rdata")
