# Supplementary material for: Identification and verification of genes associated with hypoxia microenvironment in Alzheimer’s disease
Source: Sci Rep. 2023 Sep 27;13:16252. doi: 10.1038/s41598-023-43595-9 (PMC10533856; doi:10.1038/s41598-023-43595-9)
Supplement: Supplementary file 1 — Supplementary Information. [file 41598_2023_43595_MOESM1_ESM.zip › row data/Test group R code/05_volcano_heatmap.R]

rm(list = ls()) 
set.seed(1016) 
load(file = "step1output.Rdata")
load(file = "step4output.Rdata")
load(file = "step2output.Rdata")
#1.火山图----
library(dplyr)
library(ggplot2)
library(ggplot2)
library(limma)
library(pheatmap)
library(ggsci)
library(dplyr)
lapply(c('clusterProfiler','enrichplot','patchwork'), function(x) {library(x, character.only = T)})
library(org.Hs.eg.db)
library(patchwork)
library(WGCNA)
library(GSEABase)
Diff  = deggene
adjP=0.05
aflogFC=0.05
Significant=ifelse((Diff$P.Value<adjP & abs(Diff$logFC)>aflogFC), ifelse(Diff$logFC>aflogFC,"Up","Down"), "Not")
#开始绘制
p = ggplot(Diff, aes(logFC, -log10(P.Value)))+
  geom_point(aes(col=Significant),size=0.5)+
  scale_color_manual(values=c("navy","red"))+
  labs(title = " ")+
  # 去除背景
  theme_bw() +
  theme(
    panel.grid.major = element_blank(),
    panel.grid.minor = element_blank(), 
    plot.title = element_text(size = 16, hjust = 0.5, face = "bold"))+
  geom_hline(aes(yintercept=-log10(adjP)), colour="gray", linetype="twodash",size=1)+
  geom_vline(aes(xintercept=aflogFC), colour="gray", linetype="twodash",size=1)+
  geom_vline(aes(xintercept=-aflogFC), colour="gray", linetype="twodash",size=1)
#查看，不添加标记可以直接保存
p
#(pal_npg()(5)[5], "#848a8a", pal_npg()(1)))

ggsave(plot = p,filename = paste0(gse,"volcano.png"))

#library(patchwork)
#(pca_plot + volcano_plot +heatmap_plot)+ plot_annotation(tag_levels = "A")
