# Supplementary material for: Identification and verification of genes associated with hypoxia microenvironment in Alzheimer’s disease
Source: Sci Rep. 2023 Sep 27;13:16252. doi: 10.1038/s41598-023-43595-9 (PMC10533856; doi:10.1038/s41598-023-43595-9)
Supplement: Supplementary file 1 — Supplementary Information. [file 41598_2023_43595_MOESM1_ESM.zip › row data/Test group R code/07_clusteranalysis.R]

rm(list = ls()) 
set.seed(1016) 
load(file = "step1output.Rdata")
load(file = "step4output.Rdata")
load(file = "step2output.Rdata")
SLC7<- as.data.frame(t(read.csv("Hypoxia.csv", header = FALSE)))
bb<-as.matrix(SLC7[-1,])
colnames(bb)<-c("Symbol")
SLC7<-as.data.frame(bb)
library(dplyr)
SLC7<-distinct(SLC7,Symbol,keep_all=FALSE)
er<-rownames(yang5)
yang6<-cbind(er,yang5)
yang7<-merge(SLC7,yang6,by.x = "Symbol",by.y="er")
row.names(yang7)<-yang7$Symbol

yang8<-as.data.frame(yang7[,-(1:2)])
yang8<-yang8[,-(311:467)]
library(limma)
library(ConsensusClusterPlus)
rt=as.matrix(yang8)
rt <- na.omit(rt)
workDir=getwd()
#开始聚类
maxK=9
results=ConsensusClusterPlus(rt,
                             maxK=maxK,
                             reps=50,
                             pItem=0.8,
                             pFeature=1,
                             title=workDir,
                             clusterAlg="km",
                             distance="euclidean",
                             seed=123456,
                             plot="pdf")
calcICL(results, title="consensusScore", plot="pdf")

#根据算法选择最佳k，见：https://www.bioinfo-scrounger.com/archives/734/
Kvec = 2:maxK
x1 = 0.1; x2 = 0.9                     # threshold defining the intermediate sub-interval
PAC = rep(NA,length(Kvec)) 
names(PAC) = paste("K=",Kvec,sep="")          # from 2 to maxK
for(i in Kvec){
  M = results[[i]]$consensusMatrix
  Fn = ecdf(M[lower.tri(M)])
  PAC[i-1] = Fn(x2) - Fn(x1)
}                                 
# 最佳k值
optK = Kvec[which.min(PAC)]


#提取指定k值的聚类结果，需自行根据情况调整
clusterNum=optK        
cluster=results[[clusterNum]][["consensusClass"]]
write.table(cluster, file="cluster.txt", sep="\t", quote=F, col.names=F)
