# Supplementary material for: Identification and verification of genes associated with hypoxia microenvironment in Alzheimer’s disease
Source: Sci Rep. 2023 Sep 27;13:16252. doi: 10.1038/s41598-023-43595-9 (PMC10533856; doi:10.1038/s41598-023-43595-9)
Supplement: Supplementary file 1 — Supplementary Information. [file 41598_2023_43595_MOESM1_ESM.zip › row data/Test group R code/08_clster_deg.R]

rm(list = ls()) 
set.seed(1016) 
load(file = "step2output.Rdata")
cluster<-read.table("cluster.txt",header =F)
rownames(cluster)<-cluster$V1


library(stringr)
#group_list----
#第一类，现成的某一列或在某列中包含。
colnames(cluster)
#第三类，ifelse
library(stringr)
group_list1=ifelse(str_detect(cluster$V2,"1"),"control","treat")
#设置参考水平，对照在前，处理在后
group_list1 = factor(group_list1,
                    levels = c("control","treat"))
table(group_list1)
#2.ids-----------------
#方法1 BioconductorR包
#http://www.bio-info-trainee.com/1399.html
if(!require(hugene10sttranscriptcluster.db))BiocManager::install("hugene10sttranscriptcluster.db")
library(hugene10sttranscriptcluster.db)
ls("package:hugene10sttranscriptcluster.db")
ids <- toTable(hugene10sttranscriptclusterSYMBOL)
head(ids)
yang5<-yang5[,-(311:467)]
library(limma)
design=model.matrix(~group_list1)
fit=lmFit(yang5,design)
fit=eBayes(fit)
deg1=topTable(fit,coef=2,number = Inf)

#为deg数据框添加几列
#1.加probe_id列，把行名变成一列
library(dplyr)
deg1 <- mutate(deg1,probe_id=rownames(deg1))
head(deg1)
#2.加symbol列，火山图要用

colnames(ids)<-c("symbol","probe_id")
deg1 <- inner_join(deg1,ids,by="probe_id")
head(deg1)
colnames(deg1)<-c("logFC","AveExpr","t","P.Value","adj.P.Val","B",
                 "symbol","probe_id")

#按照symbol列去重复
deg1 <- deg1[!duplicated(deg1$symbol),]
#3.加change列,标记上下调基因
logFC_t1=0.05
P.Value_t1 = 0.05
k1 = (deg1$P.Value < P.Value_t1)&(deg1$logFC < -logFC_t1)
k2 = (deg1$P.Value < P.Value_t1)&(deg1$logFC > logFC_t1)
change = ifelse(k1,"down",ifelse(k2,"up","stable"))
deg1 <- mutate(deg1,change)
k11<-deg1[k1,]
k22<-deg1[k2,]
deggene1<-rbind(k11,k22)
#4.加ENTREZID列，用于富集分析（symbol转entrezid，然后inner_join）

library(ggplot2)
library(clusterProfiler)
library(org.Hs.eg.db)
s2e <- bitr(deg1$symbol, 
            fromType = "SYMBOL",
            toType = "ENTREZID",
            OrgDb = org.Hs.eg.db)#人类
#其他物种http://bioconductor.org/packages/release/BiocViews.html#___OrgDb
deg1 <- inner_join(deg1,s2e,by=c("symbol"="SYMBOL"))

save(group_list1,ids,deg1,deggene1,logFC_t1,
     P.Value_t1,file = "step8output.Rdata")
library(dplyr)
library(ggplot2)
library(ggplot2)
library(limma)
library(pheatmap)
library(ggsci)
library(dplyr)
lapply(c('clusterProfiler','enrichplot','patchwork'), function(x) {library(x, character.only = T)})
library(org.Hs.eg.db)
library(patchwork)
library(WGCNA)
library(GSEABase)
Diff  = deggene1
adjP=0.05
aflogFC=0.05
Significant=ifelse((Diff$P.Value<adjP & abs(Diff$logFC)>aflogFC), ifelse(Diff$logFC>aflogFC,"Up","Down"), "Not")
#开始绘制
p = ggplot(Diff, aes(logFC, -log10(P.Value)))+
  geom_point(aes(col=Significant),size=0.5)+
  scale_color_manual(values=c("navy","red"))+
  labs(title = " ")+
  theme_bw() +
  theme(
    panel.grid.major = element_blank(),
    panel.grid.minor = element_blank(), 
  plot.title = element_text(size = 16, hjust = 0.5, face = "bold"))+
  geom_hline(aes(yintercept=-log10(adjP)), colour="gray", linetype="twodash",size=1)+
  geom_vline(aes(xintercept=aflogFC), colour="gray", linetype="twodash",size=1)+
  geom_vline(aes(xintercept=-aflogFC), colour="gray", linetype="twodash",size=1)
#查看，不添加标记可以直接保存
p
#(pal_npg()(5)[5], "#848a8a", pal_npg()(1)))


#library(patchwork)
#(pca_plot + volcano_plot +heatmap_plot)+ plot_annotation(tag_levels = "A")
