# Supplementary material for: Identification and verification of genes associated with hypoxia microenvironment in Alzheimer’s disease
Source: Sci Rep. 2023 Sep 27;13:16252. doi: 10.1038/s41598-023-43595-9 (PMC10533856; doi:10.1038/s41598-023-43595-9)
Supplement: Supplementary file 1 — Supplementary Information. [file 41598_2023_43595_MOESM1_ESM.zip › row data/Test group R code/09_wgcna.R]

rm(list = ls()) 
#引用包
set.seed(16) 
library(ggplot2)
library(limma)
library(pheatmap)
library(ggsci)
library(dplyr)
lapply(c('clusterProfiler','enrichplot','patchwork'), function(x) {library(x, character.only = T)})
library(org.Hs.eg.db)
library(patchwork)
library(WGCNA)
library(GSEABase)
################
C="C"              #正常控制组名称
P="P"
load(file = "step8output.Rdata")
load(file = "step4output.Rdata")
load(file = "step2output.Rdata")
wgc1<-as.data.frame(deggene$symbol)
wgc2<-as.data.frame(deggene1$symbol)
colnames(wgc2)<-"symbol"
colnames(wgc1)<-"symbol"
wgc3<-rbind(wgc1,wgc2)
library(dplyr)
wgc4=distinct(wgc3,symbol,keep.all=FALSE)
#######################
afdir <- paste0(getwd(),"/5.WGCNA")           #路径必须中文
dir.create(afdir)
fenlei<-as.matrix(c(rep("P", 310), rep("C", 157)))
yuan<-as.matrix(colnames(yang5))
sample1<-cbind(yuan,fenlei)
row.names(sample1)<-sample1[,1]
sample<-as.data.frame(sample1[,-1])
traitData=sample
traitData[,2]=traitData[,1]
traitData[,1]=ifelse(traitData[,1]=="C",1,0)
traitData[,2]=ifelse(traitData[,2]=="P",1,0)
colnames(traitData)=c("C","P")
#修改性状名称


###############正式分析
# The following setting is important, do not omit.
options(stringsAsFactors = FALSE)
#Read in the female liver data set
yuan2<-as.matrix(row.names(yang5))
yuan3<-cbind(yuan2,yang5)
yuan4<-merge(wgc4,yuan3,by.x = "symbol",by.y = "yuan2")
row.names(yuan4)<-yuan4[,1]
yuan5<-yuan4[,-1]
fpkm <-as.data.frame(t(yuan5))
datExpr0<-fpkm

##check missing value
gsg = goodSamplesGenes(datExpr0, verbose = 3)
gsg$allOK

if (!gsg$allOK)
{
  # Optionally, print the gene and sample names that were removed:
  if (sum(!gsg$goodGenes)>0)
    printFlush(paste("Removing genes:", paste(names(datExpr0)[!gsg$goodGenes], collapse = ", ")))
  if (sum(!gsg$goodSamples)>0)
    printFlush(paste("Removing samples:", paste(rownames(datExpr0)[!gsg$goodSamples], collapse = ", ")))
  # Remove the offending genes and samples from the data:
  datExpr0 = datExpr0[gsg$goodSamples, gsg$goodGenes]
}

##filter
meanFPKM=0.5  ####the threshold can be changed---过滤标准
n=nrow(datExpr0)
datExpr0[n+1,]=apply(datExpr0[c(1:nrow(datExpr0)),],2,mean)
datExpr0=datExpr0[1:n,datExpr0[n+1,] > meanFPKM]  # for meanFpkm in row n+1 and it must be above what you set--select meanFpkm>opt$meanFpkm(by rp)


filtered_fpkm=t(datExpr0)
filtered_fpkm=data.frame(rownames(filtered_fpkm),filtered_fpkm)
names(filtered_fpkm)[1]="sample"
head(filtered_fpkm)
write.table(filtered_fpkm, file=paste0(afdir,"/FPKM_filter.xls"),row.names=F, col.names=T,quote=FALSE,sep="\t")

sampleTree = hclust(dist(datExpr0), method = "average")


pdf(file =paste0(afdir,"/1_sampleClustering.pdf"), width = 12, height = 9)
par(cex = 0.6)
par(mar = c(0,4,2,0))
plot(sampleTree, main = "Sample clustering to detect outliers", sub="", xlab="", cex.lab = 1.5,
     cex.axis = 1.5, cex.main = 2)

### Plot a line to show the cut
##abline(h = 15, col = "red")##是否选择剪切
dev.off()


### Determine cluster under the line
##clust = cutreeStatic(sampleTree, cutHeight = 15, minSize = 10)
##table(clust)


### clust 1 contains the samples we want to keep.
##keepSamples = (clust==1)
##datExpr0 = datExpr0[keepSamples, ]


####载入性状数据
#Loading clinical trait data
for (df in colnames(traitData)) {
  traitData[,df]=traitData[,df]/max(traitData[,df])
  print(sd(traitData[,df]))
}
max(traitData)
dim(traitData)
names(traitData)
# remove columns that hold information we do not need.
allTraits = traitData
dim(allTraits)
names(allTraits)

# Form a data frame analogous to expression data that will hold the clinical traits.
fpkmSamples = rownames(datExpr0)
traitSamples =rownames(allTraits)
traitRows = match(fpkmSamples, traitSamples)
datTraits = allTraits[traitRows,]
rownames(datTraits) 
collectGarbage()

# Re-cluster samples
sampleTree2 = hclust(dist(datExpr0), method = "average")
# Convert traits to a color representation: white means low, red means high, grey means missing entry
traitColors = numbers2colors(datTraits, signed = FALSE)
# Plot the sample dendrogram and the colors underneath.

#sizeGrWindow(12,12)
pdf(file=paste0(afdir,"/2_Sample dendrogram and trait heatmap.pdf"),width=12,height=11)
plotDendroAndColors(sampleTree2, traitColors,
                    groupLabels = names(datTraits),
                    main = "Sample dendrogram and trait heatmap")
dev.off()


#############################network constr########################################
# Allow multi-threading within WGCNA. At present this call is necessary.
# Any error here may be ignored but you may want to update WGCNA if you see one.
# Caution: skip this line if you run RStudio or other third-party R environments.
# See note above.
enableWGCNAThreads()
# Choose a set of soft-thresholding powers
powers = c(c(1:10),seq(from=12,to=20,by=2))

# Call the network topology analysis function
sft = pickSoftThreshold(datExpr0, powerVector = powers, verbose = 5)

# Plot the results:
#sizeGrWindow(9, 5)
pdf(file=paste0(afdir,"/3_Scale independence.pdf"),width=9,height=5)
par(mfrow = c(1,2))
cex1 = 0.9
# Scale-free topology fit index as a function of the soft-thresholding power
plot(sft$fitIndices[,1], -sign(sft$fitIndices[,3])*sft$fitIndices[,2],
     xlab="Soft Threshold (power)",ylab="Scale Free Topology Model Fit,signed R^2",type="n",
     main = paste("Scale independence"));
text(sft$fitIndices[,1], -sign(sft$fitIndices[,3])*sft$fitIndices[,2],
     labels=powers,cex=cex1,col="red");
# this line corresponds to using an R^2 cut-off of h
abline(h=0.9,col="red")
# Mean connectivity as a function of the soft-thresholding power
plot(sft$fitIndices[,1], sft$fitIndices[,5],
     xlab="Soft Threshold (power)",ylab="Mean Connectivity", type="n",
     main = paste("Mean connectivity"))
text(sft$fitIndices[,1], sft$fitIndices[,5], labels=powers, cex=cex1,col="red")
dev.off()


######chose the softPower
softPower =sft$powerEstimate
#显示软阈值
print(softPower)

adjacency = adjacency(datExpr0, power = softPower)

##### Turn adjacency into topological overlap
TOM = TOMsimilarity(adjacency);
dissTOM = 1-TOM

# Call the hierarchical clustering function
geneTree = hclust(as.dist(dissTOM), method = "average");
# Plot the resulting clustering tree (dendrogram)

#sizeGrWindow(12,9)
pdf(file=paste0(afdir,"/4_Gene clustering on TOM-based dissimilarity.pdf"),width=12,height=9)
plot(geneTree, xlab="", sub="", main = "Gene clustering on TOM-based dissimilarity",
     labels = FALSE, hang = 0.04)
dev.off()


# We like large modules, so we set the minimum module size relatively high:
minModuleSize = 50
# Module identification using dynamic tree cut:
dynamicMods = cutreeDynamic(dendro = geneTree, distM = dissTOM,
                            deepSplit = 2, pamRespectsDendro = FALSE,
                            minClusterSize = minModuleSize);
table(dynamicMods)

# Convert numeric lables into colors
dynamicColors = labels2colors(dynamicMods)
table(dynamicColors)
# Plot the dendrogram and colors underneath
#sizeGrWindow(8,6)
pdf(file=paste0(afdir,"/5_Dynamic Tree Cut.pdf"),width=8,height=6)
plotDendroAndColors(geneTree, dynamicColors, "Dynamic Tree Cut",
                    dendroLabels = FALSE, hang = 0.03,
                    addGuide = TRUE, guideHang = 0.05,
                    main = "Gene dendrogram and module colors")
dev.off()


# Calculate eigengenes
MEList = moduleEigengenes(datExpr0, colors = dynamicColors)
MEs = MEList$eigengenes
# Calculate dissimilarity of module eigengenes
MEDiss = 1-cor(MEs);
# Cluster module eigengenes
METree = hclust(as.dist(MEDiss), method = "average")
# Plot the result
#sizeGrWindow(7, 6)
pdf(file=paste0(afdir,"/6_Clustering of module eigengenes.pdf"),width=7,height=6)
plot(METree, main = "Clustering of module eigengenes",
     xlab = "", sub = "")
MEDissThres = 0.25######模块剪切高度
# Plot the cut line into the dendrogram
abline(h=MEDissThres, col = "red")
dev.off()


# Call an automatic merging function
merge = mergeCloseModules(datExpr0, dynamicColors, cutHeight = MEDissThres, verbose = 3)
# The merged module colors
mergedColors = merge$colors
# Eigengenes of the new merged modules:
mergedMEs = merge$newMEs

#sizeGrWindow(12, 9)
pdf(file=paste0(afdir,"/7_merged dynamic.pdf"), width = 9, height = 6.5)
plotDendroAndColors(geneTree, cbind(dynamicColors, mergedColors),
                    c("Dynamic Tree Cut", "Merged dynamic"),
                    dendroLabels = FALSE, hang = 0.03,
                    addGuide = TRUE, guideHang = 0.05)
dev.off()

# Rename to moduleColors
moduleColors = mergedColors
# Construct numerical labels corresponding to the colors
colorOrder = c("grey", standardColors(50))
moduleLabels = match(moduleColors, colorOrder)-1
MEs = mergedMEs

# Save module colors and labels for use in subsequent parts
#save(MEs, TOM, dissTOM,  moduleLabels, moduleColors, geneTree, sft, file = "networkConstruction-stepByStep.RData")


##############################relate modules to external clinical triats######################################
# Define numbers of genes and samples
nGenes = ncol(datExpr0)
nSamples = nrow(datExpr0)

moduleTraitCor = cor(MEs, datTraits, use = "p")
moduleTraitPvalue = corPvalueStudent(moduleTraitCor, nSamples)

#sizeGrWindow(10,6)
pdf(file=paste0(afdir,"/8_Module-trait relationships.pdf"),width=7,height=7.5)
# Will display correlations and their p-values
textMatrix = paste(signif(moduleTraitCor, 2), "\n(",
                   signif(moduleTraitPvalue, 1), ")", sep = "")

dim(textMatrix) = dim(moduleTraitCor)
par(mar = c(6, 8.5, 3, 3))

# Display the correlation values within a heatmap plot
labeledHeatmap(Matrix = moduleTraitCor,
               xLabels = names(datTraits),
               yLabels = names(MEs),
               ySymbols = names(MEs),
               colorLabels = FALSE,
               colors = blueWhiteRed(50),
               textMatrix = textMatrix,
               setStdMargins = FALSE,
               cex.text = 0.5,
               zlim = c(-1,1),
               main = paste("Module-trait relationships"))
dev.off()


######## Define variable weight containing all column of datTraits

###MM and GS


# names (colors) of the modules
modNames = substring(names(MEs), 3)

geneModuleMembership = as.data.frame(cor(datExpr0, MEs, use = "p"))
MMPvalue = as.data.frame(corPvalueStudent(as.matrix(geneModuleMembership), nSamples))

names(geneModuleMembership) = paste("MM", modNames, sep="")
names(MMPvalue) = paste("p.MM", modNames, sep="")

#names of those trait
traitNames=names(datTraits)

geneTraitSignificance = as.data.frame(cor(datExpr0, datTraits, use = "p"))
GSPvalue = as.data.frame(corPvalueStudent(as.matrix(geneTraitSignificance), nSamples))

names(geneTraitSignificance) = paste("GS.", traitNames, sep="")
names(GSPvalue) = paste("p.GS.", traitNames, sep="")


####plot MM vs GS for each trait vs each module


##########example:royalblue and CK
#module="royalblue"
#column = match(module, modNames)
#moduleGenes = moduleColors==module

#trait="CK"
#traitColumn=match(trait,traitNames)

#sizeGrWindow(7, 7)

######

for (trait in traitNames){
  traitColumn=match(trait,traitNames)
  
  for (module in modNames){
    column = match(module, modNames)
    moduleGenes = moduleColors==module
    
    if (nrow(geneModuleMembership[moduleGenes,]) > 1){
      
      #sizeGrWindow(7, 7)
      pdf(file=paste(afdir,"/9_", trait, "_", module,"_Module membership vs gene significance.pdf",sep=""),width=7,height=7)
      par(mfrow = c(1,1))
      verboseScatterplot(abs(geneModuleMembership[moduleGenes, column]),
                         abs(geneTraitSignificance[moduleGenes, traitColumn]),
                         xlab = paste("Module Membership in", module, "module"),
                         ylab = paste("Gene significance for ",trait),
                         main = paste("Module membership vs. gene significance\n"),
                         cex.main = 1.2, cex.lab = 1.2, cex.axis = 1.2, col = module)
      dev.off()
    }
  }
}

#####
names(datExpr0)
probes = names(datExpr0)


#################export GS and MM############### 

geneInfo0 = data.frame(probes= probes,
                       moduleColor = moduleColors)

for (Tra in 1:ncol(geneTraitSignificance))
{
  oldNames = names(geneInfo0)
  geneInfo0 = data.frame(geneInfo0, geneTraitSignificance[,Tra],
                         GSPvalue[, Tra])
  names(geneInfo0) = c(oldNames,names(geneTraitSignificance)[Tra],
                       names(GSPvalue)[Tra])
}

for (mod in 1:ncol(geneModuleMembership))
{
  oldNames = names(geneInfo0)
  geneInfo0 = data.frame(geneInfo0, geneModuleMembership[,mod],
                         MMPvalue[, mod])
  names(geneInfo0) = c(oldNames,names(geneModuleMembership)[mod],
                       names(MMPvalue)[mod])
}
geneOrder =order(geneInfo0$moduleColor)
geneInfo = geneInfo0[geneOrder, ]

write.table(geneInfo, file = paste0(afdir,"/10_GS_and_MM.xls"),sep="\t",row.names=F)


####################################################Visualizing the gene network#######################################################


nGenes = ncol(datExpr0)
nSamples = nrow(datExpr0)


# Transform dissTOM with a power to make moderately strong connections more visible in the heatmap
plotTOM = dissTOM^7
# Set diagonal to NA for a nicer plot
diag(plotTOM) = NA


#随机选择基因数展示TOM热图
nSelect = 1000
# For reproducibility, we set the random seed
set.seed(1016)
select = sample(nGenes, size = nSelect)
selectTOM = dissTOM[select, select]
# There's no simple way of restricting a clustering tree to a subset of genes, so we must re-cluster.
selectTree = hclust(as.dist(selectTOM), method = "average")
selectColors = moduleColors[select]

# Open a graphical window
#sizeGrWindow(9,9)
# Taking the dissimilarity to a power, say 10, makes the plot more informative by effectively changing
# the color palette; setting the diagonal to NA also improves the clarity of the plot
plotDiss = selectTOM^7
diag(plotDiss) = NA

pdf(file=paste0(afdir,"/13_Network heatmap plot_selected genes.pdf"),width=9, height=9)
TOMplot(plotDiss, selectTree, selectColors, main = "Network heatmap plot, selected genes", col=gplots::colorpanel(250,'red',"orange",'lemonchiffon'))
dev.off()


####################################################Visualizing the gene network of eigengenes####################################################


#sizeGrWindow(5,7.5)
pdf(file=paste0(afdir,"/14_Eigengene dendrogram and Eigengene adjacency heatmap.pdf"), width=5, height=7.5)
par(cex = 0.9)
plotEigengeneNetworks(MEs, "", marDendro = c(0,4,1,2), marHeatmap = c(3,4,1,2), cex.lab = 0.8, xLabelsAngle= 90)
dev.off()
