# Supplementary material for: Identification and verification of genes associated with hypoxia microenvironment in Alzheimer’s disease
Source: Sci Rep. 2023 Sep 27;13:16252. doi: 10.1038/s41598-023-43595-9 (PMC10533856; doi:10.1038/s41598-023-43595-9)
Supplement: Supplementary file 1 — Supplementary Information. [file 41598_2023_43595_MOESM1_ESM.zip › row data/Test group R code/10_lasso.R]

rm(list = ls())  
set.seed(1016) 
load(file = "step2output.Rdata")
hubgene<-read.csv("hubgene2.csv",header = TRUE,
                  sep = ",")
library(clusterProfiler)
library(dplyr)
library(ggplot2)
#数据处理
yuan<-rownames(yang5)
yang6<-cbind(yuan,yang5)
hubexp<-merge(hubgene,yang6,by.x = "probes",by.y="yuan")
rownames(hubexp)<-hubexp[,1]
hubexp1<-hubexp[,-1]
hubexp2<-na.omit(hubexp1)
hubexp3<-t(hubexp2)
fenlei<-as.matrix(c(rep("1", 310), rep("0", 157)))
colnames(fenlei)<-"meta"
hubexp4<-as.data.frame(cbind(hubexp3,fenlei))

### 2.构建lasso回归模型
#输入数据是表达矩阵
set.seed(1016)
x=hubexp3
y<-as.numeric(hubexp4$meta)
library(glmnet)
model_lasso <- glmnet(x, y,family = "binomial",nlambda=200, alpha=1)
print(model_lasso)
plot(model_lasso)
#这里是举例子，所以只计算了10个λ值，解释一下输出结果三列的意思。
# Df 是自由度
#- 列%Dev代表了由模型解释的残差的比例，对于线性模型来说就是模型拟合的R^2(R-squred)。它在0和1之间，越接近1说明模型的表现越好，如果是0，说明模型的预测结果还不如直接把因变量的均值作为预测值来的有效。
# Lambda 是构建模型的重要参数。

#解释的残差百分比越高越好，但是构建模型使用的基因的数量也不能太多，需要取一个折中值。
#family="gaussian" 适用于一维连续因变量（univariate）
#family="mgaussian" 适用于多维连续因变量（multivariate）
#family="poisson" 适用于非负次数因变量（count）
#family="binomial" 适用于二元离散因变量（binary）
#family="multinomial" 适用于多元离散因变量（category）
#我们这里结局指标是2分类变量，所以使用binomial
#### 2.1挑选合适的λ值

#计算1000个，画图，筛选表现最好的λ值


if(!file.exists("cv_fit.Rdata")){
  cv_fit <- cv.glmnet(x=x, y=y, family = "binomial",nlambda = 200,alpha =1 )
  save(cv_fit,file = "cv_fit.Rdata")
}
load(file = "cv_fit.Rdata")
plot(cv_fit)
dev.off()
#两条虚线分别指示了两个特殊的λ值,一个是lambda.min,
#一个是lambda.1se,这两个值之间的lambda都认为是合适的。
#lambda.1se构建的模型最简单，即使用的基因数量少，
#而lambda.min则准确率更高一点
#，使用的基因数量更多一点。

#### 2.2 用这两个λ值重新建模

model_lasso_min <- glmnet(x=x, y=y, alpha = 1, lambda=cv_fit$lambda.min)
model_lasso_1se <- glmnet(x=x, y=y, alpha = 1, lambda=cv_fit$lambda.1se)

#这两个值体现在参数lambda上。有了模型，可以将筛选的基因挑出来了
#。所有基因存放于模型的子集beta中，用到的基因有一个s0值，
#没用的基因只记录了“.”，所以可以用下面代码挑出用到的基因。

head(model_lasso_min$beta)
choose_gene_min=rownames(model_lasso_min$beta)[as.numeric(model_lasso_min$beta)!=0]
choose_gene_1se=rownames(model_lasso_1se$beta)[as.numeric(model_lasso_1se$beta)!=0]
length(choose_gene_min)
length(choose_gene_1se)
lassogene<-as.matrix(choose_gene_1se)
write.csv(lassogene,"lassogene.csv")
### 3.模型预测和评估
#### 3.1自己预测自己

#newx参数是预测对象。输出结果lasso.prob是一个矩阵
#，第一列是min的预测结果，第二列是1se的预测结果，预测结果是概率，
#或者说百分比，不是绝对的0和1。

#将每个样本的生死和预测结果放在一起，直接cbind即可。
#library(glmnet)
#library(tidyverse)
#library(patchwork)
#library(ggthemes)
# 3. 将11个alpha的交叉验证结果进行展示
#cvfit <- cv.glmnet(x, y, family = "binomial",nlambda = 400,alpha =1 )
#plot(cvfit)

#cvfit$lambda.min
# [1] 0.02140756
#cvfit$lambda.1se
# [1] 0.05427596

# 使用lambda.min重新拟合获得模型
#opti_fit <- glmnet(x, y, family = "binomial", lambda = cvfit$lambda.min)
# 模型系数，以下两种方式均可
#opti_fit$beta
#coef(opti_fit)
# 参数搜索
#alpha_seq <- seq(0, 1, by = 0.1)

# 使用10-fold交叉验证，因此将样本分配为10个fold编号
#foldid <- sample(1:10, nrow(x), replace = TRUE)

# 1. 每个alpha值进行一次交叉验证
# 返回结果：
# cvm：就是这10次交叉验证的错误度量平均值，常规线性模型默认使用Deviance，也就是MSE（平均标准误差）,logistics回归是使用Bionomical Deviance
# cvsd：10次交叉验证的错误度量标准差
# lambda： 尝试的lambda值
# index_min：最低错误率模型对应的lambda值
# index_1se：错误率可接受的最精简模型对应的lambda值
#cv_model_ls <-
#alpha_seq %>%
#set_names(., .) %>% # 对向量添加names为自身，保证map返回的列表也是有names的
#map(function(alpha){
# cv.model <- cv.glmnet(x, y, family = "binomial", foldid = foldid, alpha = alpha)
#  list(
#    cvm = cv.model$cvm,
#     cvsd = cv.model$cvsd,
#     lambda = cv.model$lambda,
#     index_min = cv.model$index["min",1],
#     index_1se = cv.model$index["1se",1]
#   )
# }
# )

# 2. 手动绘制11个alpha值下的lambda分布曲线，见下图
#cv_model_ls  %>%
# map2(names(.), function(model, alpha){
#   labmda_min <- model$lambda[model$index_min] %>% log
#   labmda_1se <- model$lambda[model$index_1se] %>% log
#   
#   data.frame(x = log(model$lambda),
#              y = model$cvm,
#              std = model$cvsd) %>%
#     ggplot(aes(x = x, y = y)) +
#     geom_point(color = "Red") +
#     geom_errorbar(aes(ymin = y - std, ymax = y + std), color = "gray") +
#     geom_vline(xintercept = c(labmda_min, labmda_1se) , linetype = 3) + 
#     labs(x = expression(paste("Log(", lambda, ")")), y = "Binomial Deviance") +
#     theme_bw() +
#     ggtitle(paste0("alpha: ", alpha ))
# }) %>%
# wrap_plots(
#   ncol = 4
# )
# 3. 将11个alpha的交叉验证结果进行展示
#p <- cv_model_ls %>%
# map(function(x) list(cvm = x$cvm, lambda = x$lambda) ) %>%
# map(as_tibble) %>%
# enframe(name = "alpha") %>%
# unnest(value) %>%
# mutate(lambda = log(lambda)) %>%
# ggplot(aes(x = lambda, y = cvm)) +
# geom_line(aes(color = alpha), size = 1) +
# labs(x = expression(paste("Log(", lambda, ")")), y = "Binomial Deviance") +
# ggthemes::theme_base()

# 展示原图及局部放大图
#p + (p + xlim(c(-5, 0)) + ylim(c(0.7, 1))) + 
# guide_area() +
# plot_layout(
#   guides = 'collect', 
#   ncol = 3,
#   widths = c(5, 5, 1)
# )

# 最佳模型为alpha=1时的lambda为0.02349477的模型
#cv_model_ls$`1` %>% {.$lambda[.$index_min]}
# [1] 0.02349477
