# Supplementary material for: Identification and verification of genes associated with hypoxia microenvironment in Alzheimer’s disease
Source: Sci Rep. 2023 Sep 27;13:16252. doi: 10.1038/s41598-023-43595-9 (PMC10533856; doi:10.1038/s41598-023-43595-9)
Supplement: Supplementary file 1 — Supplementary Information. [file 41598_2023_43595_MOESM1_ESM.zip › row data/Test group R code/11_svm.R]

set.seed(1016) 
#引用包
rm(list = ls()) 
library(tidyverse)
library(glmnet)
source('msvmRFE.R')   #文件夹内自带
library(VennDiagram)
library(sigFeature)
library(e1071)
library(caret)
library(randomForest)
library(limma)

#输入文件
 
load(file = "step2output.Rdata")
hubgene<-read.csv("hubgene2.csv",header = TRUE,
                  sep = ",")
#数据处理
yuan<-rownames(yang5)
yang6<-cbind(yuan,yang5)
hubexp<-merge(hubgene,yang6,by.x = "probes",by.y="yuan")
rownames(hubexp)<-hubexp[,1]
hubexp1<-hubexp[,-1]
hubexp2<-na.omit(hubexp1)
hubexp2=avereps(hubexp2)
hubexp3<-t(hubexp2)

fenlei<-(c(rep("1", 310), rep("0", 157)))
fenlei<-as.matrix(as.numeric(fenlei))
rownames(fenlei)<-rownames(hubexp3)
colnames(fenlei)<-"meta"
hubexp4<-as.data.frame(cbind(fenlei,hubexp3))
#读取输入文件
hubexp4$meta=as.factor(hubexp4$meta)
#采用十折交叉验证
svmRFE(hubexp4, k = 6, halve.above = 100) #分割数据，分配随机数
nfold = 10
nrows = nrow(hubexp4)
folds = rep(1:nfold, len=nrows)[sample(nrows)]
folds = lapply(1:nfold, function(x) which(folds == x))
results = lapply(folds, svmRFE.wrap, hubexp4, k=6, halve.above=100) #特征选择
top.features = WriteFeatures(results, hubexp4, save=F) #查看主要变量
head(top.features)
#把SVM-REF找到的特征保存到文件，AvgRank为按 10 次折叠的平均排名排序
write.csv(top.features,"feature_svm.csv")

# 运行时间主要取决于选择变量的个数，一般的电脑还是不要选择太多变量
# 选前40个变量进行SVM模型构建，然后导入已经运行好的结果
featsweep = lapply(1:40, FeatSweep.wrap, results, hubexp4) 

# 画图
no.info = min(prop.table(table(hubexp4[,1])))
errors = sapply(featsweep, function(x) ifelse(is.null(x), NA, x$error))

#dev.new(width=4, height=4, bg='white')
pdf("svm-error.pdf",width = 5,height = 5)
PlotErrors(errors, no.info=no.info) #查看错误率
dev.off()

pdf("svm-accuracy.pdf",width = 5,height = 5)
Plotaccuracy(1-errors,no.info=no.info) #查看准确率
dev.off()

# 图中红色圆圈所在的位置，即错误率最低点
which.min(errors) 
