# Supplementary material for: Identification and verification of genes associated with hypoxia microenvironment in Alzheimer’s disease
Source: Sci Rep. 2023 Sep 27;13:16252. doi: 10.1038/s41598-023-43595-9 (PMC10533856; doi:10.1038/s41598-023-43595-9)
Supplement: Supplementary file 1 — Supplementary Information. [file 41598_2023_43595_MOESM1_ESM.zip › row data/Test group R code/12_rf.R]

#引用包
rm(list = ls()) 
library(randomForest)
library(limma)
library(ggpubr)
set.seed(1016)

#输入文件

load(file = "step2output.Rdata")
hubgene<-read.csv("hubgene2.csv",header = TRUE,
                  sep = ",")
#数据处理
yuan<-rownames(yang5)
yang6<-cbind(yuan,yang5)
hubexp<-merge(hubgene,yang6,by.x = "probes",by.y="yuan")
rownames(hubexp)<-hubexp[,1]
hubexp1<-hubexp[,-1]
hubexp2<-na.omit(hubexp1)
hubexp2=avereps(hubexp2)
hubexp3<-t(hubexp2)
colnames(hubexp3)=gsub("-", "afaf", colnames(hubexp3))
fenlei<-(c(rep("1", 310), rep("0", 157)))
fenlei<-as.matrix(as.numeric(fenlei))
rownames(fenlei)<-rownames(hubexp3)
colnames(fenlei)<-"meta"
hubexp4<-as.data.frame(cbind(fenlei,hubexp3))
#读取输入文件
#控制组放置最前
afcon=sum(hubexp4[,1]==1)
group=c(rep("treat",afcon),rep("con",nrow(hubexp3)-afcon))
n=ncol(hubexp3)
errRate=1
for(i in 1:n){rf=randomForest(as.factor(group)~., data=hubexp3,mtry=i,
                              important=TRUE,proximity=TRUE)
errRate[i]=mean(rf$err.rate)}
print(errRate)
m= which.min(errRate)  

print(m)
#随机森林树
model=randomForest(as.factor(group)~., data=hubexp3, mtry=175,
                important=TRUE,proximity=TRUE)
plot(model,col=1:1)
rf=randomForest(as.factor(group)~., data=hubexp3, ntree=300,
                important=TRUE,proximity=TRUE)
pdf(file="forest.pdf", width=6, height=6)
plot(rf, main="Random forest", lwd=2)
dev.off()

#找出误差最小的点
optionTrees=which.min(rf$err.rate[,1])
optionTrees
rf2=randomForest(as.factor(group)~., data=hubexp3, ntree=optionTrees)

#查看基因的重要性
#绘制基因的重要性图
importance=importance(x=rf2)
importance=as.data.frame(importance)
importance$size=gsub("-", "afaf", importance$size)
importance$size=rownames(importance)
importance=importance[,c(2,1)]
names(importance)=c("Gene","importance")
#展示前20个基因的重要性
af=importance[order(importance$importance,decreasing = T),]
af=af[1:20,]
p=ggdotchart(af, x = "Gene", y = "importance",
             color = "importance", # Custom color palette
             sorting = "descending",                       # Sort value in descending order
             add = "segments",                             # Add segments from y = 0 to dots
             add.params = list(color = "lightgray", size = 2), # Change segment color and size
             dot.size = 6,                        # Add mpg values as dot labels
             font.label = list(color = "white", size = 9,
                               vjust = 0.5),               # Adjust label parameters
             ggtheme = theme_bw()         ,               # ggplot2 theme
             rotate=TRUE                                       )#翻转坐标轴 
p1=p+ geom_hline(yintercept = 0, linetype = 2, color = "lightgray")+
  gradient_color(palette =c(ggsci::pal_npg()(2)[2],ggsci::pal_npg()(2)[1])      ) +#颜色
  grids()   
#保存图片
pdf(file="importance.pdf", width=6, height=6)
print(p1)
dev.off()
#挑选疾病特征基因
rfGenes=importance[order(importance[,"importance"], decreasing = TRUE),]
write.table(rfGenes, file="rfGenes.xls", sep="\t", quote=F, col.names=T, row.names=F)
#################
