# Supplementary material for: Identification and verification of genes associated with hypoxia microenvironment in Alzheimer’s disease
Source: Sci Rep. 2023 Sep 27;13:16252. doi: 10.1038/s41598-023-43595-9 (PMC10533856; doi:10.1038/s41598-023-43595-9)
Supplement: Supplementary file 1 — Supplementary Information. [file 41598_2023_43595_MOESM1_ESM.zip › row data/Test group R code/13_xgb.R]

rm(list = ls()) 
set.seed(1016) 
#输入文件
load(file = "step2output.Rdata")
hubgene<-read.csv("hubgene2.csv",header = TRUE,
                  sep = ",")
#数据处理
yuan<-rownames(yang5)
yang6<-cbind(yuan,yang5)
hubexp<-merge(hubgene,yang6,by.x = "probes",by.y="yuan")
rownames(hubexp)<-hubexp[,1]
hubexp1<-hubexp[,-1]
hubexp2<-na.omit(hubexp1)
hubexp3<-t(hubexp2)
fenlei<-(c(rep("1", 310), rep("0", 157)))
fenlei<-as.matrix(as.numeric(fenlei))
rownames(fenlei)<-rownames(hubexp3)
colnames(fenlei)<-"meta"
hubexp4<-as.data.frame(cbind(fenlei,hubexp3))
#训练集、测试集划分
index <-  which( (1:nrow(hubexp4))%%3 == 0 )
train <- hubexp4[-index,]
test <- hubexp4[index,]
#数据预处理

#将数据转化为gb.DMatrix类型，并对label进行处理。
library("xgboost")
library("Matrix")
library("Ckmeans.1d.dp")
library(pROC)
library("MASS")
library("funModeling")
library('SHAPforxgboost')
train_matrix <- sparse.model.matrix(meta ~ .-1,data = train)
test_matrix <- sparse.model.matrix(meta ~ .-1,data = test)
train_label <- as.numeric(train$meta)
test_label <-  as.numeric(test$meta)
train_fin <- list(data=train_matrix,label=train_label) 
test_fin <- list(data=test_matrix,label=test_label) 
dtrain <- xgb.DMatrix(data = train_fin$data, label = train_fin$label) 
dtest <- xgb.DMatrix(data = test_fin$data, label = test_fin$label)
#模型训练

#训练模型，并对特征进行重要性排序。
#模型训练
xgb <- xgboost(data = dtrain,max_depth=10, eta=0.3,  
               objective='binary:logistic', nround=40)
xgb <- xgboost(data=dtrain,learning_rate =0.2,
               n_estimators=20,
               max_depth=5,
               min_child_weight=2,
               gamma=0,
               subsample=0.8,
               colsample_bytree=1,
               objective= 'binary:logistic',
               nthread=4,
               scale_pos_weight=1,
               nround=30)

#重要重要性排序 

importance <- xgb.importance(train_matrix@Dimnames[[2]], model = xgb)  
head(importance)
xgb.ggplot.importance(importance[1:35])

#            Feature       Gain      Cover  Frequency
#1:          alcohol 0.27474736 0.14183897 0.09489917
#2:      citric.acid 0.09380095 0.10530341 0.10557533
#3: volatile.acidity 0.09185450 0.10973963 0.08896797
#4:          density 0.08476201 0.14420940 0.10557533
#5:        chlorides 0.06978699 0.08309346 0.09845789
#6:        sulphates 0.06925068 0.05679062 0.09371293
#测试集效果检验

#计算混淆矩阵并绘制ROC曲线图。

#混淆矩阵
pre_xgb = round(predict(xgb,newdata = dtest))
table(test_label,pre_xgb,dnn=c("true","pre"))
#    pre
#true    0    1
#   0 1633   95
#   1  197  240
#ROC曲线
xgboost_roc <- roc(test_label,as.numeric(pre_xgb))
plot(xgboost_roc, print.auc=TRUE, auc.polygon=TRUE, 
     grid=c(0.1, 0.2),grid.col=c("green", "red"), 
     max.auc.polygon=TRUE,auc.polygon.col="skyblue", 
     print.thres=TRUE,main='ROC curve')
write.table(importance,"xgboost.csv",row.names=FALSE,col.names=TRUE,sep=",")
################
