# Supplementary material for: Identification and verification of genes associated with hypoxia microenvironment in Alzheimer’s disease
Source: Sci Rep. 2023 Sep 27;13:16252. doi: 10.1038/s41598-023-43595-9 (PMC10533856; doi:10.1038/s41598-023-43595-9)
Supplement: Supplementary file 1 — Supplementary Information. [file 41598_2023_43595_MOESM1_ESM.zip › row data/Test group R code/14_VEEN.R]

rm(list = ls())
set.seed(1016) 
library('VennDiagram')
library('RColorBrewer')
library(VennDiagram)
lasso<-read.csv(file="lassogene.csv",header=T)
forest<-read.table(file="rfGenes.xls",header=T)
#41
svm<-read.csv(file="feature_svm.csv",header=T)
#37
xgb<-read.csv(file="xgboost.csv",header = T)
#制作韦恩图
#devtools::install_github("yanlinlin82/ggvenn")
library(VennDiagram)
library(ggvenn)
library(grid)
x<-list(lasso=lasso$V1,
        rf=forest$Gene[1:25],
        svm=svm$FeatureName[1:27],
        xgboost=xgb$Feature[1:25])
############
venn.plot <- venn.diagram(x,
                          scaled = F, # 根据比例显示大小
                          alpha= 0.5, #透明度
                          lwd=1,lty=1,col=c("orange", "red", "green", "blue"), #圆圈线条粗细、形状、颜色；1 实线, 2 虚线, blank无线条
                          label.col ='black' , # 数字颜色abel.col=c('#FFFFCC','#CCFFFF',......)根据不同颜色显示数值颜色
                          cex = 2, # 数字大小
                          fontface = "bold",  # 字体粗细；加粗bold
                          fill=c("orange", "red", "green", "blue"), # 填充色 配色https://www.58pic.com/
                          category.names = c("lasso", "rf","svm","xgboost") , #标签名
                          cat.dist = c(0.2, 0.2, 0.1, 0.1), # 标签距离圆圈的远近
                          cat.pos = c(-20, 20, -20, 20), # 标签相对于圆圈的角度cat.pos = c(-10, 10, 135)
                          cat.cex = 2, #标签字体大小
                          cat.fontface = "bold",  # 标签字体加粗
                          cat.col=c("orange", "red", "green", "blue"),   #cat.col=c('#FFFFCC','#CCFFFF',.....)根据相应颜色改变标签颜色
                          cat.default.pos = "outer",  # 标签位置, outer内;text 外
                          output=TRUE,
  filename = NULL
)

#将venn.plot通过grid.draw画到pdf文件中
pdf("venn.pdf")
grid.draw(venn.plot)
dev.off()


##########
#venn.diagram(x,
             #scaled = F, # 根据比例显示大小
# alpha= 0.5, #透明度
# lwd=1,lty=1,col=c("orange", "red", "green", "blue"), #圆圈线条粗细、形状、颜色；1 实线, 2 虚线, blank无线条
# label.col ='black' , # 数字颜色abel.col=c('#FFFFCC','#CCFFFF',......)根据不同颜色显示数值颜色
#  cex = 2, # 数字大小
#            fontface = "bold",  # 字体粗细；加粗bold
#            fill=c("orange", "red", "green", "blue"), # 填充色 配色https://www.58pic.com/
#            category.names = c("lasso", "rf","svm","xgboost") , #标签名
#            cat.dist = c(0.2, 0.2, 0.1, 0.1), # 标签距离圆圈的远近
#            cat.pos = c(-20, 20, -20, 20), # 标签相对于圆圈的角度cat.pos = c(-10, 10, 135)
#            cat.cex = 2, #标签字体大小
#            cat.fontface = "bold",  # 标签字体加粗
#            cat.col=c("orange", "red", "green", "blue"),   #cat.col=c('#FFFFCC','#CCFFFF',.....)根据相应颜色改变标签颜色
#            cat.default.pos = "outer",  # 标签位置, outer内;text 外
#            output=TRUE,
#            filename='ven.pdf',# 文件保存
#            imagetype="pdf",
#            # 类型（tiff png svg）
#            resolution = 300,  # 分辨率
#            compression = "lzw"# 压缩算法
#            
#)
#dev.off()
————————————————
版权声明：本文为CSDN博主「在打豆豆的小潘学长」的原创文章，遵循CC 4.0 BY-SA版权协议，转载请附上原文出处链接及本声明。
原文链接：https://blog.csdn.net/weixin_54004950/article/details/128336522


########################
#venn.plot <- draw.quad.venn(x,
 #      c("lasso", "forest", "svm", "xgb"),
  #     fill = c("orange", "red", "green", "blue"))
x1<-get.venn.partitions(x)
x1[1,6]
