# Supplementary material for: Identification and verification of genes associated with hypoxia microenvironment in Alzheimer’s disease
Source: Sci Rep. 2023 Sep 27;13:16252. doi: 10.1038/s41598-023-43595-9 (PMC10533856; doi:10.1038/s41598-023-43595-9)
Supplement: Supplementary file 1 — Supplementary Information. [file 41598_2023_43595_MOESM1_ESM.zip › row data/Test group R code/15_norman.R]

#引用包
rm(list = ls()) 
set.seed(1016)
library(dplyr)
library(pROC)
library(ggplot2)
library(survival)
library(regplot)
library(rms)
library(ggsci)
library(survminer)
library(timeROC)
library(ggDCA)
library(limma)
library(stringr)
load(file = "step2output.Rdata")
hubgene<-read.csv("hubgene2.csv",header = TRUE,
                  sep = ",")
endgene<-read.csv("ENDGENE111.csv",header = TRUE,
                  sep = ",")

#数据处理
yuan<-rownames(yang5)
yang6<-cbind(yuan,yang5)
hubexp<-merge(hubgene,yang6,by.x = "probes",by.y="yuan")
rownames(hubexp)<-hubexp[,1]
hubexp1<-hubexp[,-1]
hubexp2<-na.omit(hubexp1)
hubexp2=avereps(hubexp2)
hubexp3<-t(hubexp2)
colnames(hubexp3)=gsub("-", "afaf", colnames(hubexp3))
hubexp3<-as.matrix(hubexp3)
fenlei<-(c(rep("1", 310), rep("0", 157)))
#################################
##############
yuan4<-row.names(hubexp2)
hubexp6<-cbind(yuan4,hubexp2)
hubexp7<-merge(endgene,hubexp6,by.x="Type",by.y = "yuan4")
exp=hubexp7
dimnames=list(rownames(exp),colnames(exp))
data=matrix(as.numeric(as.matrix(exp)),nrow=nrow(exp),dimnames=dimnames)
data=avereps(data)
data=t(data)
data1<-data[-1,]
colnames(data1)<-c("ANTXR2","BDNF","NFKBIA","MOV10L1")
fenlei<-(c(rep("1", 310), rep("0", 157)))
yuan5<-rownames(data1)
fenlei1<-as.matrix(fenlei)
sample<-cbind(yuan5,fenlei1)
colnames(sample)=c("ID","Type")
sample<-as.data.frame(sample)
aSAH=cbind(sample,data1)

#简单看一下ROC曲线AUC的情况
#######修改基因的名字######
colnames(aSAH)=gsub("-", "afaf", colnames(aSAH))
zz=str_c(colnames(aSAH)[3:ncol(aSAH)],collapse = "+")
zz
#将zz的粘贴上去
windowsFonts(A=windowsFont("Times New Roman"))
aflist=roc(Type~ANTXR2+BDNF+NFKBIA,
           data = aSAH)
g3 <- ggroc(aflist, size = 1.2,alpha=.6,
            legacy.axes = TRUE)+# 坐标轴为"1-specificity"
  annotate(geom = "segment", x = 0, y = 0, xend =1, yend = 1,color = "cornsilk3",size=1)+ theme_minimal()+theme_bw()+#去掉灰色背景并添加对角线
  annotate("text", x=0.75, y=0.50, label="BDNF(AUC=0.938)",size=5, fontface="bold", family = "serif")+#family = "serif"代表Times New Roman字体
  annotate("text", x=0.75, y=0.45, label="NFKBIA(AUC=0.928)",size=5, fontface="bold", family = "serif")+
  annotate("text", x=0.75, y=0.40, label="ANTXR2(AUC=0.918)",size=5, fontface="bold", family = "serif")+
  annotate("text", x=0.75, y=0.35, label="MOV10L1(AUC=0.926)",size=5, fontface="bold", family = "serif")+
  theme(axis.title=element_text(size=16, face="bold", family = "serif"))
g5=g3+ggsci::scale_color_lancet()
print(g3)
ggsave(g3,file="ROC.pdf",width=8,height=6)


#简单看一下ROC曲线AUC的情况
#aflist=roc(Type~PCP4L1+PPEF1+PPP1R7+TLR2, data = aSAH)
#g3 <- ggroc(aflist, size = 1.2,alpha=.6,)
#g5=g3+ggsci::scale_color_lancet()
#print(g5)
#诺曼图，高度比：8比10
############逻辑回归模型
dd <- datadist(aSAH)
options(datadist="dd")
fit <- lrm(formula = Type ~ANTXR2+BDNF+NFKBIA+MOV10L1, data =aSAH)
print(fit)
coef=as.data.frame(fit$coefficients)[-1,,drop=F]
coefout=cbind(ID=rownames(coef),coef)
write.table(coefout,file="coefficients.txt",sep="\t",quote=F,row.names = F)
#绘图
pdf(file="nomogram.pdf", width=9, height=7.5)
plot(nomogram(fit,fun.at = seq(0.05,0.95,0.05)),funlabel = "nomogram model")
dev.off()

plot(regplot(fit,plots=c("density","boxes"), observation=T, title="Prediction Nomogram", clickable=T, points=TRUE,droplines=TRUE))

nomoscore=predict(fit, data=t(aSAH))
aSAH$nomoscore=nomoscore
write.table(aSAH,file="nomoscore.txt",sep="\t",quote=F,row.names = F)

#307686155@qq.com
#18666983305
#更多课程请关注生信碱移
#af
