# Supplementary material for: Identification and verification of genes associated with hypoxia microenvironment in Alzheimer’s disease
Source: Sci Rep. 2023 Sep 27;13:16252. doi: 10.1038/s41598-023-43595-9 (PMC10533856; doi:10.1038/s41598-023-43595-9)
Supplement: Supplementary file 1 — Supplementary Information. [file 41598_2023_43595_MOESM1_ESM.zip › row data/Test group R code/17_KEGG.R]

rm(list = ls()) 
#引用包
set.seed(1016) 
load(file = "step8output.Rdata")
load(file = "step4output.Rdata")
hubgene<-read.csv("hubgene2.csv",header = TRUE,
                  sep = ",")
yuan1<-rbind(deggene,deggene1)
library(dplyr)
yuan2=distinct(yuan1,symbol,.keep_all = T)
yuan3<-merge(hubgene,yuan2,by.x = "probes",by.y = "symbol")
rt<-yuan3[,(1:2)]
row.names(rt)<-rt[,1]
###################
library("clusterProfiler")
library("org.Hs.eg.db")
library("enrichplot")
library("ggplot2")
library("pathview")
library("ggnewscale")
library("DOSE")
library(stringr)


pvalueFilter=0.05        
qvalueFilter=1        
showNum=20


genes=as.vector(rt[,1])
entrezIDs <- mget(genes, org.Hs.egSYMBOL2EG, ifnotfound=NA)  
entrezIDs <- as.character(entrezIDs)
rt=cbind(rt,entrezID=entrezIDs)
colnames(rt)=c("symbol","logFC","entrezID") 
#查看转换失败的ID
rt[rt[,"entrezID"]=="NA",]
rt=rt[rt[,"entrezID"]!="NA",]                        
gene=rt$entrezID
gene=unique(gene)
aflogfc=rt$logFC
names(aflogfc)=rt$symbol
colorSel="qvalue"
if(qvalueFilter>0.05){
  colorSel="pvalue"
}
kk <- enrichKEGG(gene = gene, organism = "hsa", pvalueCutoff =1, qvalueCutoff =1)
KEGG=as.data.frame(kk)
KEGG$geneID=as.character(sapply(KEGG$geneID,function(x)paste(rt$symbol[match(strsplit(x,"/")[[1]],as.character(rt$entrezID))],collapse="/")))
KEGG=KEGG[(KEGG$pvalue<pvalueFilter & KEGG$qvalue<qvalueFilter),]
write.table(KEGG,file="KEGG.xls",sep="\t",quote=F,row.names = F)

if(nrow(KEGG)<showNum){
  showNum=nrow(KEGG)
}

pdf(file="KEGG_barplot.pdf",width = 9,height = 7)
barplot(kk, drop = TRUE, showCategory = showNum, color = colorSel) +scale_y_discrete(labels=function(x) stringr::str_wrap(x, width=60))
dev.off()

pdf(file="KEGG_bubble.pdf",width = 9,height = 7)
dotplot(kk, showCategory = showNum, orderBy = "GeneRatio",color = colorSel)+scale_y_discrete(labels=function(x) stringr::str_wrap(x, width=60))
dev.off()

pdf(file="KEGG_cnet.pdf",width = 10,height = 8)
af=setReadable(kk, 'org.Hs.eg.db', 'ENTREZID')
cnetplot(af, showCategory = 8, categorySize="pvalue",circular = TRUE,colorEdge = TRUE,cex_label_category=0.65,cex_label_gene=0.6,foldChange = aflogfc)
dev.off()

pdf(file="KEGG_net.pdf",width = 9,height = 7)
x2 <- pairwise_termsim(kk)
emapplot(x2,showCategory = showNum,cex_label_category=0.65,color = "pvalue",layout ="nicely")
dev.off()  

pdf(file="KEGG_heatplot.pdf",width = 10,height = 7)
kegg=setReadable(kegg, 'org.Hs.eg.db', 'ENTREZID')
heatplot(kegg,foldChange = aflogfc) 
dev.off()

keggId="hsa04621"
geneFC=rt$logFC
names(geneFC)=gene
pv.out=pathview(gene.data = geneFC, pathway.id = keggId, species = "hsa", out.suffix = "pathview")
p <- pathview(gene.data = geneFC, pathway.id = keggId, species = "hsa", kegg.native = F, sign.pos="bottomleft", same.layer = F)
