# Supplementary material for: Identification and verification of genes associated with hypoxia microenvironment in Alzheimer’s disease
Source: Sci Rep. 2023 Sep 27;13:16252. doi: 10.1038/s41598-023-43595-9 (PMC10533856; doi:10.1038/s41598-023-43595-9)
Supplement: Supplementary file 1 — Supplementary Information. [file 41598_2023_43595_MOESM1_ESM.zip › row data/Test group R code/18_GO.R]

rm(list = ls()) 
#引用包
set.seed(1016) 
load(file = "step8output.Rdata")
load(file = "step4output.Rdata")
hubgene<-read.csv("hubgene2.csv",header = TRUE,
                  sep = ",")
yuan1<-rbind(deggene,deggene1)
library(dplyr)
yuan2=distinct(yuan1,symbol,.keep_all = T)
yuan3<-merge(hubgene,yuan2,by.x = "probes",by.y = "symbol")
rt<-as.data.frame(yuan3[,1])
row.names(rt)<-rt[,1]
###################
library("clusterProfiler")
library("org.Hs.eg.db")
library("enrichplot")
library("ggplot2")
library("pathview")
library("ggnewscale")
library("DOSE")
library(stringr)
pvalueFilter=0.05         
qvalueFilter=1  
showNum=7

genes=as.vector(rt[,1])
entrezIDs <- mget(genes, org.Hs.egSYMBOL2EG, ifnotfound=NA)  
entrezIDs <- as.character(entrezIDs)
rt=cbind(rt,entrezID=entrezIDs)
colnames(rt)=c("symbol","entrezID") 
rt=rt[is.na(rt[,"entrezID"])==F,]                        
gene=rt$entrezID
gene=unique(gene)

colorSel="qvalue"
if(qvalueFilter>0.05){
  colorSel="pvalue"
}


kk=enrichGO(gene = gene,OrgDb = org.Hs.eg.db, pvalueCutoff =1, qvalueCutoff = 1, ont="all", readable =T)
GO=as.data.frame(kk)
GO=GO[(GO$pvalue<pvalueFilter & GO$qvalue<qvalueFilter),]

write.table(GO,file="GO.xls",sep="\t",quote=F,row.names = F)


if(nrow(GO)<30){
  showNum=nrow(GO)
}

pdf(file="GO_barplot.pdf",width = 9,height =7)
bar=barplot(kk, drop = TRUE, showCategory =showNum,split="ONTOLOGY",color = colorSel) + facet_grid(ONTOLOGY~., scale='free')+scale_y_discrete(labels=function(x) stringr::str_wrap(x, width=60))
print(bar)
dev.off()


pdf(file="GO_bubble.pdf",width = 9,height =7)
bub=dotplot(kk,showCategory = showNum, orderBy = "GeneRatio",split="ONTOLOGY", color = colorSel) + facet_grid(ONTOLOGY~., scale='free')+scale_y_discrete(labels=function(x) stringr::str_wrap(x, width=60))
print(bub)
dev.off()
