# Supplementary material for: Identification and verification of genes associated with hypoxia microenvironment in Alzheimer’s disease
Source: Sci Rep. 2023 Sep 27;13:16252. doi: 10.1038/s41598-023-43595-9 (PMC10533856; doi:10.1038/s41598-023-43595-9)
Supplement: Supplementary file 1 — Supplementary Information. [file 41598_2023_43595_MOESM1_ESM.zip › row data/Test group R code/20_danjiyinGSEA.R]

#引用包
rm(list = ls()) 
set.seed(1016)
afdir <- paste0(getwd(),"/20.GSEA")           #路径必须中文
dir.create(afdir)
library(ggplot2)
library(limma)
library(pheatmap)
library(ggsci)
lapply(c('clusterProfiler','enrichplot','patchwork'), function(x) {library(x, character.only = T)})
library(org.Hs.eg.db)
library(patchwork)
load(file = "step2output.Rdata")
geneaf=read.table("ENDGENE1111.txt",sep=" ",header=T,check.names = F)[,1]
yang6<-na.omit(yang5)
exp=yang6
dimnames=list(rownames(exp),colnames(exp))
data=matrix(as.numeric(as.matrix(exp)),nrow=nrow(exp),dimnames=dimnames)
data=avereps(data)


for (genei in geneaf) {
  
  
  #按基因表达分组
  group <- ifelse(data[c(genei),]> median(data[c(genei),]), "High", "Low")   
  group <- factor(group,levels = c("High","Low"))
  
  #差异分析
  design <- model.matrix(~0+group)
  colnames(design) <- levels(group)
  fit <- lmFit(data,design)
  cont.matrix<-makeContrasts(High-Low,levels=design)
  fit2 <- contrasts.fit(fit, cont.matrix)
  fit2 <- eBayes(fit2)
  deg=topTable(fit2,adjust='fdr',number=nrow(data))
  Diff=deg
  #保存单基因分组的所有基因差异结果
  #DIFFOUT=rbind(id=colnames(Diff),Diff)
  #write.table(DIFFOUT,file=paste0("1.","DIFF_all.xls"),sep="\t",quote=F,col.names=F)
  
  
  #展示差异最大的前30个基因
  Diff=Diff[order(as.numeric(as.vector(Diff$logFC))),]
  diffGene=as.vector(rownames(Diff))
  diffLength=length(diffGene)
  afGene=c()
  if(diffLength>(60)){
    afGene=diffGene[c(1:30,(diffLength-30+1):diffLength)]
  }else{
    afGene=diffGene
  }
  afExp=data[afGene,]
  #分组标签
  Type1=as.data.frame(group)
  Type1=Type1[order(Type1$group,decreasing = T),,drop=F]
  Type=Type1[,1]
  names(Type)=rownames(Type1)
  Type=as.data.frame(Type)
  #分组标签的注释颜色
  anncolor=list(Type=c(High="red",Low="blue"  ))
  
  
  
  logFC_t=0
  deg$g=ifelse(deg$P.Value>0.05,'stable',
               ifelse( deg$logFC > logFC_t,'UP',
                       ifelse( deg$logFC < -logFC_t,'DOWN','stable') )
  )
  table(deg$g)
  
  deg$symbol=rownames(deg)
  df <- bitr(unique(deg$symbol), fromType = "SYMBOL",
             toType = c( "ENTREZID"),
             OrgDb = org.Hs.eg.db)
  DEG=deg
  DEG=merge(DEG,df,by.y='SYMBOL',by.x='symbol')
  data_all_sort <- DEG %>% 
    arrange(desc(logFC))
  
  geneList = data_all_sort$logFC #把foldchange按照从大到小提取出来
  names(geneList) <- data_all_sort$ENTREZID #给上面提取的foldchange加上对应上ENTREZID
  head(geneList)
  
  #开始富集分析
  kk2 <- gseKEGG(geneList     = geneList,
                 organism     = 'hsa',
                 nPerm        = 10000,
                 minGSSize    = 10,
                 maxGSSize    = 200,
                 pvalueCutoff = 0.05,
                 pAdjustMethod = "none" )
  class(kk2)
  colnames(kk2@result)
  kegg_result <- as.data.frame(kk2)
  rownames(kk2@result)[head(order(kk2@result$enrichmentScore))]
  af=as.data.frame(kk2@result)
  write.table(af,file=paste0("2.",paste0(genei,"_all_GSEA.xls")),sep="\t",quote=F,col.names=T)
  
  #排序后分别取GSEA结果的前5个和后5个
  num=5
  pdf(paste0("2.",paste0(genei,"_down_GSEA.pdf")),width = 8,height = 8)
  af=gseaplot2(kk2, geneSetID = rownames(kk2@result)[head(order(kk2@result$enrichmentScore),num)])
  print(af)
  dev.off()
  pdf(paste0("2.",paste0(genei,"_up_GSEA.pdf")),width = 8,height = 8)
  af=gseaplot2(kk2, geneSetID = rownames(kk2@result)[tail(order(kk2@result$enrichmentScore),num)])
  print(af)
  dev.off()
  #排序后取前5个和后5个一起展示
  num=5
  pdf(paste0("2.",paste0(genei,"_all_GSEA.pdf")),width = 10,height = 10)
  af=gseaplot2(kk2, geneSetID = rownames(kk2@result)[c(head(order(kk2@result$enrichmentScore),num),tail(order(kk2@result$enrichmentScore),num))])
  print(af)
  dev.off()
  
  
}

#307686155@qq.com
#18666983305
#更多课程请关注生信碱移
#af
