# Supplementary material for: Identification and verification of genes associated with hypoxia microenvironment in Alzheimer’s disease
Source: Sci Rep. 2023 Sep 27;13:16252. doi: 10.1038/s41598-023-43595-9 (PMC10533856; doi:10.1038/s41598-023-43595-9)
Supplement: Supplementary file 1 — Supplementary Information. [file 41598_2023_43595_MOESM1_ESM.zip › row data/Test group R code/22_danjiyinxiangshitu.R]

rm(list = ls()) 
set.seed(1016)
load(file = "step2output.Rdata")
yuan7<-t(yang5)
group<-as.matrix(group_list)

yuan9<-as.matrix(yuan7[,"ANTXR2"])
yuan10<-as.matrix(yuan7[,"BDNF"])
yuan11<-as.matrix(yuan7[,"NFKBIA"])
yuan13<-as.matrix(yuan7[,"MOV10L1"])
yuan12<-as.data.frame(cbind(yuan9,yuan10,yuan11,yuan13))
colnames(yuan12)<-c("ANTXR2","BDNF","NFKBIA","MOV10L1")
dat<-cbind(yuan12,group)
p=list()
#list 列表将储存所有的循环绘图，以实现后面的多图组合
library(ggplot2)
library(ggpubr)
for (i in 1:(ncol(dat)-1)){
  #之所以减一，是因为最后一列是组类别
  p[[i]]=ggplot(data=dat,aes_string(x="group",y=colnames(dat)[i]))+
    geom_boxplot(aes(color=group)) + 
    geom_jitter(aes(color=group))+stat_compare_means()
}
library(patchwork)
# 第一次使用需要安装
wrap_plots(p,nrow=2, guides="collect")
