# Supplementary material for: Identification and verification of genes associated with hypoxia microenvironment in Alzheimer’s disease
Source: Sci Rep. 2023 Sep 27;13:16252. doi: 10.1038/s41598-023-43595-9 (PMC10533856; doi:10.1038/s41598-023-43595-9)
Supplement: Supplementary file 1 — Supplementary Information. [file 41598_2023_43595_MOESM1_ESM.zip › row data/Test group R code/23_rocroc.R]

#引用包
rm(list = ls()) 
set.seed(1016)
library(dplyr)
library(pROC)
library(ggplot2)
library(survival)
library(regplot)
library(rms)
library(ggsci)
library(survminer)
library(timeROC)
library(ggDCA)
library(limma)
load(file = "step2output.Rdata")
hubgene<-read.csv("hubgene2.csv",header = TRUE,
                  sep = ",")
genes=read.table("ENDGENE1111.txt",sep=" ",header=T,check.names = F)[,1]
#数据处理
yuan<-rownames(yang5)
yang6<-cbind(yuan,yang5)
hubexp<-merge(hubgene,yang6,by.x = "probes",by.y="yuan")
rownames(hubexp)<-hubexp[,1]
hubexp1<-hubexp[,-1]
hubexp2<-na.omit(hubexp1)
hubexp2=avereps(hubexp2)
hubexp3<-t(hubexp2)
colnames(hubexp3)=gsub("-", "afaf", colnames(hubexp3))
hubexp3<-as.matrix(hubexp3)
fenlei<-as.matrix(c(rep("1", 310), rep("0", 157)))
####################################
library(pROC)
library(ggplot2)


####################################
exp=t(hubexp2)
yuan2<-as.matrix(row.names(exp))
yuan3<-cbind(yuan2,fenlei)
colnames(yuan3)=c("ID","P")
nomoscore=read.table("nomoscore.txt",sep = "\t",header = T,check.names = F)
yuan4<-as.matrix(nomoscore[,6])
colnames(yuan4)<-c("nomoscore")
yuan5<-as.data.frame(cbind(exp,yuan4))
library(caret)
################
af<-cbind(yuan3,yuan5)
af<-as.data.frame(af)
data <-af
index <- createDataPartition(
  data$nomoscore,
  p = 0.6,
  list = FALSE
)
train <- data[index, ]
test <- data[-index, ]
train[,3:ncol(train)]=lapply(train[,3:ncol(train)],as.numeric)
genes=intersect(colnames(train),genes)


for (i in c(genes,"nomoscore")) {
  for (j in c("P")) {              
    afroc=roc(train[,j],train[,i])
    print(paste0(auc(afroc),"_",i,"_",j))
    
    #auc.polygon.col参数为颜色修改
    pdf(file=paste0(i,"_",j,"train.pdf"), width=6, height=6)
    plot(afroc, print.auc=TRUE, 
         col="red",legacy.axes=T, main=i)
    dev.off()
    
    #ggroc(list(s100b=afroc))
    
  }
}

#############
test[,3:ncol(test)]=lapply(test[,3:ncol(test)],as.numeric)
genes=intersect(colnames(test),genes)


for (i in c(genes,"nomoscore")) {
  for (j in c("P")) {              
    afroc=roc(test[,j],test[,i])
    print(paste0(auc(afroc),"_",i,"_",j))
    
    #auc.polygon.col参数为颜色修改
    pdf(file=paste0(i,"_",j,"test.pdf"), width=6, height=6)
    plot(afroc, print.auc=TRUE, 
         col="red",legacy.axes=T, main=i)
    dev.off()
    
    #ggroc(list(s100b=afroc))
    
  }
}
