# Supplementary material for: Identification and verification of genes associated with hypoxia microenvironment in Alzheimer’s disease
Source: Sci Rep. 2023 Sep 27;13:16252. doi: 10.1038/s41598-023-43595-9 (PMC10533856; doi:10.1038/s41598-023-43595-9)
Supplement: Supplementary file 1 — Supplementary Information. [file 41598_2023_43595_MOESM1_ESM.zip › row data/Test source data/feature_svm.csv]

	FeatureName	FeatureID	AvgRank
1	PPP1R7	131	16.2
2	MOV10L1	98	21.6
3	NIPSNAP1	113	22.6
4	MICA	97	23.6
5	ZFP36L1	202	23.9
6	LATS2	83	24.2
7	VSIG4	200	28.2
8	IFITM3	75	30
9	DOK1	48	30.2
10	NEUROD6	111	30.4
11	SLC10A4	160	31.7
12	IGF1	76	32.4
13	NFKBIA	112	32.7
14	BDNF	18	32.9
15	PHF10	125	33.4
16	SCOC	154	33.6
17	SERTAD3	157	34.3
18	TLR2	183	35.9
19	ANTXR2	6	38
20	ID3	73	38.2
21	CD59	29	38.3
22	PCP4L1	124	39.6
23	RAB3B	139	40.3
24	CEBPD	34	41.3
25	TCEAL8	181	41.7
26	ATP2A2	12	44
27	ADCYAP1	3	44.7
28	IFITM2	74	45.9
29	SIX5	159	47.6
30	STMN1	173	51.2
31	NMS	116	51.3
32	GALNT11	61	52
33	MYOZ3	103	52.1
34	PHF19	126	52.3
35	NEK10	109	53.8
36	CHST3	36	54.8
37	ARPC5L	9	55.1
38	SCG2	151	55.1
39	OLFM1	120	55.6
40	TEP1	182	55.9
41	PPEF1	130	57.1
42	TNIP2	186	59.3
43	PARD3	123	59.4
44	ANKRD39	5	60
45	RREB1	148	60.4
46	RAMP1	141	61.1
47	SVOP	175	62.1
48	PTBP1	135	62.4
49	DENR	45	64.4
50	NLK	114	64.4
51	TXN	193	66.6
52	CHCHD6	35	67
53	SCN3B	152	68.3
54	GNG12	62	69.7
55	TOB2	187	70.1
56	EIF4E	54	70.6
57	C1QTNF4	23	72.3
58	RAB13	138	72.8
59	SRD5A1	167	73.6
60	PSMB7	134	75.8
61	EBNA1BP2	50	77.3
62	CAP2	26	77.9
63	CRYM	44	77.9
64	CBLN4	28	81
65	BAZ2A	15	81.3
66	PLEKHB2	128	82.3
67	VASP	196	82.9
68	SCN8A	153	83.4
69	TAC1	177	83.6
70	HSPB3	72	84.9
71	LRP4	87	86
72	MAPKAPK2	92	87.1
73	ATRNL1	14	88.6
74	BCAS2	16	88.8
75	MPST	100	89.9
76	STK3	171	90.9
77	TUBB6	192	91.3
78	LRRC32	88	93.1
79	SERPINB6	156	93.5
80	OPN3	121	95
81	IRGQ	79	96
82	BCAT2	17	96.3
83	C1QA	22	96.6
84	STK38	172	96.7
85	GAD1	60	97.6
86	MDH2	95	97.9
87	TNFRSF10B	184	98.6
88	RELA	142	99.1
89	CA10	24	100.4
90	CLIC1	38	100.5
91	PXN	137	102.3
92	RGS4	143	102.5
93	PITPNA	127	103.3
94	TRIM9	189	105.1
95	HAP1	68	106.2
96	RIMS1	145	106.3
97	LCP1	84	106.7
98	EFNA4	51	107.8
99	ATOH8	11	108.1
100	LILRA2	85	108.2
101	NME5	115	108.9
102	RABEPK	140	109
103	TCEAL7	180	109.4
104	BOC	19	112.4
105	CAMK4	25	112.4
106	COPS7A	40	113.2
107	CDK5R2	30	114
108	GABARAPL1	59	114.5
109	NAP1L5	104	115
110	VIP	198	115.8
111	NRN1	117	117.4
112	LANCL2	82	118.3
113	VKORC1L1	199	118.4
114	GSTA4	66	119.1
115	RUNDC1	149	119.8
116	ARHGEF6	7	120.7
117	NDUFA4	107	121.4
118	METTL6	96	121.5
119	SGIP1	158	121.6
120	TOMM20	188	121.6
121	PTPRR	136	122
122	KCNK1	80	122.1
123	HAPLN1	69	122.9
124	SEH1L	155	123.5
125	SLC25A3	161	123.5
126	WSB2	201	124.6
127	MRPL28	101	125.5
128	TBC1D2B	178	126.3
129	GPR146	64	127.4
130	ATP2B2	13	128
131	NDN	106	128.5
132	SYTL4	176	128.5
133	SLC39A10	164	128.7
134	DGKI	46	130.5
135	HCLS1	70	131.5
136	FGF13	58	132.2
137	C1orf162	21	132.7
138	ROM1	147	134.3
139	PRKD3	132	134.4
140	CDKN2C	31	134.5
141	SST	169	134.5
142	TYK2	194	135.2
143	EMP3	55	135.4
144	NXPH1	118	136
145	PRPS1	133	136
146	SUB1	174	136.4
147	CDKN2D	32	136.8
148	EGR3	52	136.8
149	NETO2	110	137
150	MAL2	91	137.1
151	FAM89A	56	137.3
152	INPPL1	78	137.6
153	MPPED2	99	137.6
154	MS4A6A	102	137.8
155	SMOX	165	138
156	HECW2	71	138.2
157	VCP	197	138.2
158	UBE2E4P	195	138.3
159	SAFB2	150	138.4
160	CARD6	27	138.5
161	GPRASP1	65	138.6
162	BZW2	20	138.9
163	EIF2S1	53	139
164	ACP1	1	139.3
165	TNFRSF1A	185	139.5
166	CRHBP	43	140.2
167	TCEAL5	179	140.4
168	MCL1	94	140.6
169	POLR3K	129	140.6
170	NDUFB5	108	141
171	DPP6	49	142
172	NCALD	105	142.1
173	HABP4	67	142.8
174	COPS8	41	142.9
175	TRUB2	191	143.2
176	ATCAY	10	144.2
177	RNF11	146	144.2
178	COX7A2	42	144.7
179	OCIAD2	119	145.1
180	PAK1	122	145.8
181	FBXO9	57	145.9
182	LTBP3	89	146.2
183	SLC32A1	163	147.2
184	SSTR1	170	149.5
185	CLEC2B	37	149.7
186	MAGEH1	90	150.6
187	GNG3	63	151.8
188	IL13RA1	77	151.9
189	MAPRE1	93	153.4
190	ACTR3B	2	154
191	ADD2	4	154.3
192	DLX1	47	154.9
193	CEBPB	33	155.5
194	SRGAP1	168	155.8
195	KLF15	81	156.3
196	TRIP10	190	156.3
197	ARL9	8	156.5
198	RHEBL1	144	156.5
199	SLC26A6	162	157
200	CLK3	39	160.6
201	LRP10	86	169.7
202	SNAPC5	166	170.3
