# Supplementary material for: Identification and verification of genes associated with hypoxia microenvironment in Alzheimer’s disease
Source: Sci Rep. 2023 Sep 27;13:16252. doi: 10.1038/s41598-023-43595-9 (PMC10533856; doi:10.1038/s41598-023-43595-9)
Supplement: Supplementary file 1 — Supplementary Information. [file 41598_2023_43595_MOESM1_ESM.zip › row data/Test source data/hubgene2.csv]

probes
ACP1
ACTR3B
ADCYAP1
ADD2
ANKRD39
ANTXR2
ARHGEF6
ARL9
ARPC5L
ATCAY
ATOH8
ATP2A2
ATP2B2
ATRNL1
BAZ2A
BCAS2
BCAT2
BDNF
BOC
BZW2
C1orf162
C1QA
C1QTNF4
CA10
CAMK4
CAP2
CARD6
CBLN4
CD59
CDK5R2
CDKN2C
CDKN2D
CEBPB
CEBPD
CHCHD6
CHST3
CLEC2B
CLIC1
CLK3
COPS7A
COPS8
COX7A2
CRHBP
CRYM
DENR
DGKI
DLX1
DOK1
DPP6
EBNA1BP2
EFNA4
EGR3
EIF2S1
EIF4E
EMP3
FAM89A
FBXO9
FGF13
GABARAPL1
GAD1
GALNT11
GFAP
GNG12
GNG3
GPR146
GPRASP1
GSTA4
HABP4
HAP1
HAPLN1
HCLS1
HECW2
HSPB3
ID3
IFITM2
IFITM3
IGF1
IL13RA1
INPPL1
IRGQ
KCNK1
KLF15
LANCL2
LATS2
LCP1
LILRA2
LRP10
LRP4
LRRC32
LTBP3
MAGEH1
MAL2
MAPKAPK2
MAPRE1
MCL1
MDH2
METTL6
MICA
MOV10L1
MPPED2
MPST
MRPL28
MS4A6A
MYOZ3
NAP1L5
NCALD
NDN
NDUFA4
NDUFB5
NEK10
NETO2
NEUROD6
NFKBIA
NIPSNAP1
NLK
NME5
NMS
NRN1
NXPH1
OCIAD2
OLFM1
OPN3
PAK1
PARD3
PCP4L1
PFN2
PHF10
PHF19
PITPNA
PLEKHB2
POLR3K
PPEF1
PPP1R7
PRKD3
PRPS1
PSMB7
PTBP1
PTPRR
PXN
RAB13
RAB3B
RABEPK
RAMP1
RELA
RGS4
RHEBL1
RIMS1
RNF11
ROM1
RREB1
RUNDC1
SAFB2
SCG2
SCN3B
SCN8A
SCOC
SEH1L
SERPINB6
SERTAD3
SGIP1
SIX5
SLC10A4
SLC25A3
SLC26A6
SLC32A1
SLC39A10
SMOX
SNAPC5
SRD5A1
SRGAP1
SST
SSTR1
STK3
STK38
STMN1
SUB1
SVOP
SYTL4
TAC1
TBC1D2B
TCEAL5
TCEAL7
TCEAL8
TEP1
TLR2
TNFRSF10B
TNFRSF1A
TNIP2
TOB2
TOMM20
TRIM9
TRIP10
TRUB2
TUBB6
TXN
TYK2
UBE2E4P
VASP
VCP
VIP
VKORC1L1
VSIG4
WSB2
ZCCHC12
ZFP36L1
