# Supplementary material for: Identification and verification of genes associated with hypoxia microenvironment in Alzheimer’s disease
Source: Sci Rep. 2023 Sep 27;13:16252. doi: 10.1038/s41598-023-43595-9 (PMC10533856; doi:10.1038/s41598-023-43595-9)
Supplement: Supplementary file 1 — Supplementary Information. [file 41598_2023_43595_MOESM1_ESM.zip › row data/Test source data/Hypoxia.csv]

Gene	ABLIM2	ACKR3	ANXA13	APLP1	AQP1	ARHGAP23	ASCL1	ATP6V1C2	BAAT	BMERB1	C2CD4A	CACNB3	CAND2	CCDC74A	CDC20B	CER1	CLIC6	COL1A1	DNAAF3	DUSP4	DYRK4	EDN1	EMP2	EPS8L1	FAM149A	FAM81B	FEZ1	FHL2	FSTL1	GALNT16	GALR2	GOLM1	GPR68	GPX8	HPSE	HRG	HTRA1	IFIT2	IGFBP2	IL18	INHBA	ITGB6	ITIH5	JAM2	KBTBD11	KIF3C	KRT17	KRT80	LAMC2
[truncated: 186 more columns]
