# Supplementary material for: Identification and verification of genes associated with hypoxia microenvironment in Alzheimer’s disease
Source: Sci Rep. 2023 Sep 27;13:16252. doi: 10.1038/s41598-023-43595-9 (PMC10533856; doi:10.1038/s41598-023-43595-9)
Supplement: Supplementary file 1 — Supplementary Information. [file 41598_2023_43595_MOESM1_ESM.zip › row data/Test source data/KEGG.xls]

ID	Description	GeneRatio	BgRatio	pvalue	p.adjust	qvalue	geneID	Count
hsa04024	cAMP signaling pathway	11/97	225/8292	5.87548554166122e-05	0.0110035176030677	0.00913860467275542	ADCYAP1/ATP2A2/ATP2B2/BDNF/CAMK4/NFKBIA/PAK1/RELA/SST/SSTR1/VIP	11
hsa05132	Salmonella infection	11/97	249/8292	0.000145674807717504	0.0110035176030677	0.00913860467275542	ACTR3B/ARPC5L/NFKBIA/PAK1/PFN2/RELA/TLR2/TNFRSF10B/TNFRSF1A/TUBB6/TXN	11
hsa04010	MAPK signaling pathway	12/97	294/8292	0.000151424554170657	0.0110035176030677	0.00913860467275542	BDNF/EFNA4/GNG12/IGF1/MAPKAPK2/NLK/PAK1/PTPRR/RELA/STK3/STMN1/TNFRSF1A	12
hsa05167	Kaposi sarcoma-associated herpesvirus infection	9/97	194/8292	0.000422183478977745	0.0205934850263314	0.0171032323733897	CLEC2B/GNG12/GNG3/MAPKAPK2/MICA/NFKBIA/RELA/TNFRSF1A/TYK2	9
hsa05130	Pathogenic Escherichia coli infection	9/97	197/8292	0.00047232763821861	0.0205934850263314	0.0171032323733897	ACTR3B/ARPC5L/HCLS1/NFKBIA/PAK1/RELA/TNFRSF10B/TNFRSF1A/TUBB6	9
hsa04727	GABAergic synapse	6/97	89/8292	0.000583169990996549	0.0211885096728746	0.0175974102546327	GABARAPL1/GAD1/GNG12/GNG3/HAP1/SLC32A1	6
hsa05208	Chemical carcinogenesis - reactive oxygen species	9/97	223/8292	0.0011481467416357	0.0357565699537975	0.0296964270017053	ACP1/COX7A2/GSTA4/NDUFA4/NDUFB5/NFKBIA/PRKD3/RELA/SLC26A6	9
hsa05170	Human immunodeficiency virus 1 infection	8/97	212/8292	0.00328993450131619	0.0815293392177165	0.0677114743865149	GNG12/GNG3/NFKBIA/PAK1/PXN/RELA/TLR2/TNFRSF1A	8
hsa05014	Amyotrophic lateral sclerosis	11/97	364/8292	0.00336589015119013	0.0815293392177165	0.0677114743865149	COX7A2/EIF2S1/HAP1/NDUFA4/NDUFB5/PFN2/PSMB7/SEH1L/TNFRSF1A/TUBB6/VCP	11
hsa04380	Osteoclast differentiation	6/97	128/8292	0.003780485354879	0.0824145807363621	0.0684466822146513	CAMK4/LILRA2/NFKBIA/RELA/TNFRSF1A/TYK2	6
hsa05134	Legionellosis	4/97	57/8292	0.0043272167694391	0.0826284234106456	0.0686242821179674	NFKBIA/RELA/TLR2/VCP	4
hsa04392	Hippo signaling pathway - multiple species	3/97	29/8292	0.00454835358223737	0.0826284234106456	0.0686242821179674	LATS2/PAK1/STK3	3
hsa04210	Apoptosis	6/97	136/8292	0.00508449047493844	0.0848934480574391	0.0705054228193121	EIF2S1/MCL1/NFKBIA/RELA/TNFRSF10B/TNFRSF1A	6
hsa04666	Fc gamma R-mediated phagocytosis	5/97	97/8292	0.0054518728110282	0.0848934480574391	0.0705054228193121	ACTR3B/ARPC5L/INPPL1/PAK1/VASP	5
hsa04621	NOD-like receptor signaling pathway	7/97	186/8292	0.00600008930806205	0.0872012979438351	0.072422130595556	ANTXR2/CARD6/GABARAPL1/NFKBIA/RELA/TXN/TYK2	7
hsa05142	Chagas disease	5/97	102/8292	0.00673191700636366	0.087462667744262	0.0726392025688705	C1QA/NFKBIA/RELA/TLR2/TNFRSF1A	5
hsa04062	Chemokine signaling pathway	7/97	192/8292	0.00710740963341282	0.087462667744262	0.0726392025688705	GNG12/GNG3/NFKBIA/PAK1/PARD3/PXN/RELA	7
hsa04625	C-type lectin receptor signaling pathway	5/97	104/8292	0.00729843206317006	0.087462667744262	0.0726392025688705	EGR3/MAPKAPK2/NFKBIA/PAK1/RELA	5
hsa04723	Retrograde endocannabinoid signaling	6/97	148/8292	0.00762289306027972	0.087462667744262	0.0726392025688705	GNG12/GNG3/NDUFA4/NDUFB5/RIMS1/SLC32A1	6
hsa05131	Shigellosis	8/97	247/8292	0.00816409822482855	0.0889886706506312	0.0739065734037111	ACTR3B/ARPC5L/HCLS1/NFKBIA/PFN2/PXN/RELA/TNFRSF1A	8
hsa05022	Pathways of neurodegeneration - multiple diseases	12/97	476/8292	0.00926928921073924	0.0938239708106924	0.0779223707360651	ATP2A2/BDNF/COX7A2/EIF2S1/HAP1/NDUFA4/NDUFB5/PSMB7/RELA/TNFRSF1A/TUBB6/VCP	12
hsa04932	Non-alcoholic fatty liver disease	6/97	155/8292	0.00947018432908814	0.0938239708106924	0.0779223707360651	COX7A2/EIF2S1/NDUFA4/NDUFB5/RELA/TNFRSF1A	6
hsa05145	Toxoplasmosis	5/97	112/8292	0.00989885930571525	0.0938239708106924	0.0779223707360651	NFKBIA/RELA/TLR2/TNFRSF1A/TYK2	5
hsa05100	Bacterial invasion of epithelial cells	4/97	77/8292	0.0124213303874189	0.106028749526788	0.0880586427745416	ACTR3B/ARPC5L/HCLS1/PXN	4
hsa05012	Parkinson disease	8/97	266/8292	0.0124371403795692	0.106028749526788	0.0880586427745416	COX7A2/EIF2S1/NDUFA4/NDUFB5/PSMB7/SLC39A10/TUBB6/TXN	8
hsa04722	Neurotrophin signaling pathway	5/97	119/8292	0.0126456306775068	0.106028749526788	0.0880586427745416	BDNF/CAMK4/MAPKAPK2/NFKBIA/RELA	5
hsa05010	Alzheimer disease	10/97	384/8292	0.0139938975094585	0.109702259442892	0.0911095539554684	ATP2A2/COX7A2/EIF2S1/NDUFA4/NDUFB5/PSMB7/RELA/SLC39A10/TNFRSF1A/TUBB6	10
hsa04530	Tight junction	6/97	169/8292	0.014090198460555	0.109702259442892	0.0911095539554684	ACTR3B/ARPC5L/HCLS1/PARD3/RAB13/VASP	6
hsa05164	Influenza A	6/97	171/8292	0.0148592937684099	0.111700897983219	0.0927694565577675	EIF2S1/NFKBIA/RELA/TNFRSF10B/TNFRSF1A/TYK2	6
hsa04662	B cell receptor signaling pathway	4/97	84/8292	0.0166520468683015	0.121004873909658	0.100496563556065	INPPL1/LILRA2/NFKBIA/RELA	4
hsa04810	Regulation of actin cytoskeleton	7/97	229/8292	0.0175553028667027	0.123453420159393	0.10253012200587	ACTR3B/ARHGEF6/ARPC5L/GNG12/PAK1/PFN2/PXN	7
hsa04211	Longevity regulating pathway	4/97	89/8292	0.0201664507860241	0.134471064400033	0.111680459086459	CAMK4/EIF4E/IGF1/RELA	4
hsa04014	Ras signaling pathway	7/97	236/8292	0.0203557115834912	0.134471064400033	0.111680459086459	BDNF/EFNA4/GNG12/GNG3/IGF1/PAK1/RELA	7
hsa00270	Cysteine and methionine metabolism	3/97	51/8292	0.0215554376127578	0.135284396126028	0.112355944633881	BCAT2/MDH2/MPST	3
hsa05135	Yersinia infection	5/97	137/8292	0.0219730749310707	0.135284396126028	0.112355944633881	ACTR3B/ARPC5L/NFKBIA/PXN/RELA	5
hsa04151	PI3K-Akt signaling pathway	9/97	354/8292	0.0223405424795275	0.135284396126028	0.112355944633881	BDNF/EFNA4/EIF4E/GNG12/GNG3/IGF1/MCL1/RELA/TLR2	9
hsa05162	Measles	5/97	139/8292	0.0232262372851156	0.13684647913933	0.113653280598574	EIF2S1/NFKBIA/RELA/TLR2/TYK2	5
hsa04015	Rap1 signaling pathway	6/97	210/8292	0.0361793881737917	0.204643542488108	0.169959871115184	EFNA4/IGF1/PARD3/PFN2/PRKD3/VASP	6
hsa05160	Hepatitis C	5/97	157/8292	0.0366105420047533	0.204643542488108	0.169959871115184	EIF2S1/NFKBIA/RELA/TNFRSF1A/TYK2	5
hsa05417	Lipid and atherosclerosis	6/97	215/8292	0.0398646019051483	0.21293767426775	0.176848285726958	EIF2S1/NFKBIA/RELA/TLR2/TNFRSF10B/TNFRSF1A	6
hsa05020	Prion disease	7/97	273/8292	0.0404407199214474	0.21293767426775	0.176848285726958	C1QA/COX7A2/EIF2S1/NDUFA4/NDUFB5/PSMB7/TUBB6	7
hsa05161	Hepatitis B	5/97	162/8292	0.0410246895378233	0.21293767426775	0.176848285726958	EGR3/NFKBIA/RELA/TLR2/TYK2	5
hsa04668	TNF signaling pathway	4/97	114/8292	0.0443037559463813	0.224609739449096	0.186542130300553	CEBPB/NFKBIA/RELA/TNFRSF1A	4
hsa04920	Adipocytokine signaling pathway	3/97	69/8292	0.0467118347774681	0.229386076077017	0.190508957437213	NFKBIA/RELA/TNFRSF1A	3
hsa05163	Human cytomegalovirus infection	6/97	225/8292	0.0479335656030014	0.229386076077017	0.190508957437213	GNG12/GNG3/NFKBIA/PXN/RELA/TNFRSF1A	6
hsa05120	Epithelial cell signaling in Helicobacter pylori infection	3/97	70/8292	0.0484025665116641	0.229386076077017	0.190508957437213	NFKBIA/PAK1/RELA	3
