# Supplementary material for: Identification and verification of genes associated with hypoxia microenvironment in Alzheimer’s disease
Source: Sci Rep. 2023 Sep 27;13:16252. doi: 10.1038/s41598-023-43595-9 (PMC10533856; doi:10.1038/s41598-023-43595-9)
Supplement: Supplementary file 1 — Supplementary Information. [file 41598_2023_43595_MOESM1_ESM.zip › row data/Test source data/lassogene.csv]

	V1
1	ANTXR2
2	ARHGEF6
3	ATRNL1
4	BDNF
5	CAP2
6	CHST3
7	DGKI
8	DOK1
9	EMP3
10	FAM89A
11	GALNT11
12	ID3
13	IGF1
14	LILRA2
15	LRP10
16	MAPKAPK2
17	MOV10L1
18	MPST
19	MS4A6A
20	MYOZ3
21	NDUFB5
22	NEUROD6
23	NFKBIA
24	NMS
25	OCIAD2
26	OLFM1
27	OPN3
28	PARD3
29	PHF10
30	PPP1R7
31	PRKD3
32	PTBP1
33	PTPRR
34	RAB13
35	SAFB2
36	SERPINB6
37	SERTAD3
38	TCEAL8
39	TLR2
40	TNFRSF1A
41	TXN
42	VIP
43	WSB2
