# Supplementary material for: Identification and verification of genes associated with hypoxia microenvironment in Alzheimer’s disease
Source: Sci Rep. 2023 Sep 27;13:16252. doi: 10.1038/s41598-023-43595-9 (PMC10533856; doi:10.1038/s41598-023-43595-9)
Supplement: Supplementary file 1 — Supplementary Information. [file 41598_2023_43595_MOESM1_ESM.zip › row data/Test source data/nomoscore.txt]

ID	Type	ANTXR2	BDNF	NFKBIA	MOV10L1	nomoscore
GSM1423780	1	-0.01983364	-0.1132606	0.05584502	-0.139552	-0.118737433131363
GSM1423781	1	-0.02802489	-0.1462165	0.1228465	-0.02416213	0.679430273619317
GSM1423782	1	-0.1069718	0.2047723	0.007468414	-0.2331689	-2.37820929217908
GSM1423783	1	-0.04292392	-0.06510681	0.2131097	0.1147955	1.2770134123906
GSM1423784	1	-0.06537351	-0.08381804	-0.01307246	-0.271388	-1.38031147652177
GSM1423785	1	0.08789711	-0.3613504	0.226449	0.2856553	3.81543502497648
GSM1423786	1	0.128885	-0.3303514	0.1037232	0.4005099	3.61258154157156
GSM1423787	1	0.3612367	-0.5513582	0.4472059	0.357521	8.1058166109629
GSM1423788	1	0.04855708	-0.1174498	0.2482182	-0.04674783	1.88767612552397
GSM1423789	1	0.04306513	-0.4341745	0.1462317	0.4116664	3.5777160265196
GSM1423790	1	0.05694896	-0.187069	0.09805594	-0.06900539	1.17785620096829
GSM1423791	1	0.1784686	-0.4111663	0.2592472	0.2773557	4.85032075819783
GSM1423792	1	0.08392456	-0.4153186	0.09457128	0.2250797	2.96039548110125
GSM1423793	1	0.2108999	-0.2746774	-0.03279162	0.1735879	2.5504049744952
GSM1423794	1	0.2124029	-0.7527223	0.3922819	0.2494035	6.93910534571543
GSM1423795	1	0.1884446	-0.4373645	0.3249361	0.2156287	5.23462536627788
GSM1423796	1	0.1082077	-0.2433548	0.2873509	-0.1768694	2.60491081524718
GSM1423797	1	0.0790626	-0.1234735	0.1947551	-0.1084915	1.62803649032699
GSM1423798	1	-0.01028966	-0.4273165	0.1763237	0.1310988	2.50070758180961
GSM1423799	1	0.1995231	-0.5065674	0.3777549	0.2610916	6.00173308458603
GSM1423800	1	0.1407876	-0.4654542	0.1597421	0.1782411	3.82297364125907
GSM1423801	1	0.1353173	-0.4111165	0.3820974	0.1175765	4.80557252637565
GSM1423802	1	0.01253077	-0.2202827	0.08886705	0.1671336	1.58322333759085
GSM1423803	1	-0.02513177	-0.2608381	0.00686276	0.07302438	0.63555194526205
GSM1423804	1	0.06445798	-0.191766	0.433686	0.2466355	4.26353167277013
GSM1423805	1	0.04781196	-0.3073423	0.2235496	-0.01373977	2.43069558971291
GSM1423806	1	0.180844	-0.214094	0.2425847	0.288842	4.17275541421277
GSM1423807	1	0.07467618	-0.2742442	0.2404866	0.413757	3.9026664055973
GSM1423808	1	0.3247314	-0.576605	0.3185207	0.247086	6.7809554603355
GSM1423809	1	-0.05973935	0.1537777	0.02005969	-0.2389323	-1.79117125399406
GSM1423810	1	0.04482002	-0.3733312	0.1859812	0.2402072	3.13644988460378
GSM1423811	1	-0.009815154	-0.08443086	0.0268385	-0.04097636	-0.0210910154181332
GSM1423812	1	0.1243893	-0.3610927	0.3810751	0.2694775	5.00556368413056
GSM1423813	1	0.09095123	-0.325079	0.2344875	0.03252511	3.02419096237184
GSM1423814	1	-0.006490437	-0.2326942	0.06718183	0.2499849	1.58704391047341
GSM1423815	1	0.03102643	-0.236692	0.1060001	-0.1340315	0.992636047633175
GSM1423816	1	0.03047775	-0.2540722	0.1565069	0.01197146	1.78861982119859
GSM1423817	1	0.2591866	-0.0456932	0.04710173	0.2938383	3.04505593205297
GSM1423818	1	0.098851	-0.3573174	0.2285235	0.1987754	3.64271557487378
GSM1423819	1	0.0699244	-0.4212355	0.3999305	0.4145233	5.32321053051848
GSM1423820	1	0.1996241	-0.4277532	0.1446531	0.1987149	4.12361204589106
GSM1423821	1	0.1743203	-0.3973702	0.2804651	0.3259276	5.04965687419116
GSM1423822	1	-0.03690469	0.1970231	0.002508169	-0.308465	-2.06723694186715
GSM1423823	1	0.2866887	-0.5784545	0.4441155	0.2028688	7.1406539593744
GSM1423824	1	0.1451406	-0.5122906	0.3112252	0.1183216	4.76626986165293
GSM1423825	1	0.03130173	0.4642712	0.06686716	0.3661717	0.00391501841722086
GSM1423826	1	0.2174733	-0.4547558	0.3458568	0.2885495	5.85901373770635
GSM1423827	1	0.1486992	-0.3503974	0.5211621	0.1794373	5.75996477487423
GSM1423828	1	0.07994822	-0.3112625	0.2207835	0.1199354	3.06931781373309
GSM1423829	1	0.006622664	-0.3886355	0.2564906	-0.06572764	2.42194525320349
GSM1423830	1	-0.0261998	0.06733159	0.02298659	-0.03574141	-0.638297911741059
GSM1423831	1	0.1417407	-0.5191757	0.2065188	0.3185548	4.70615110453
GSM1423832	1	0.1911248	-0.536469	0.1943704	0.1966112	4.70550971717345
GSM1423833	1	0.03130066	-0.2172132	0.2051011	-0.1284271	1.56315156258458
GSM1423834	1	0.2553081	-0.4003716	0.4190632	0.1471159	6.0123838815845
GSM1423835	1	-0.0288801	-0.2954962	0.0397325	0.2289192	1.38187032300597
GSM1423836	1	-0.01929984	-0.04758982	0.1303862	0.1771909	1.0757046882978
GSM1423837	1	0.1982938	-0.3412043	0.1750854	0.4167611	4.67199754371644
GSM1423838	1	0.03519009	-0.308038	-0.01734987	0.1132006	1.2194244016258
GSM1423839	1	0.08156766	-0.3942164	0.1484585	0.1533356	2.99651633810577
GSM1423840	1	0.0313485	-0.4127143	0.1753134	0.1493115	2.82277344442275
GSM1423841	1	0.01791915	-0.3581179	0.09103574	0.1345012	1.97989280803265
GSM1423842	1	0.09291331	-0.3586364	0.3066907	0.2300107	4.17771452605826
GSM1423843	1	0.02938289	-0.1167551	0.2540728	-0.004754236	1.89826981734272
GSM1423844	1	0.2975728	-0.4820155	0.253445	0.3075674	6.04688007541799
GSM1423845	1	-0.01401311	-0.4139786	0.1793524	0.2938652	2.9301210352429
GSM1423846	1	-0.008081736	-0.1365419	0.06718428	0.1195752	0.883050692704331
GSM1423847	1	0.1187841	-0.3597194	0.3932892	0.3204381	5.18448435102858
GSM1423848	1	0.06379512	-0.3606488	0.1909294	-0.0169469	2.51184956686241
GSM1423849	1	-0.01952762	-0.4398332	0.1714671	0.00708385	2.07218353680249
GSM1423850	1	0.04248115	-0.4232964	0.2794481	0.2159634	3.78441649841551
GSM1423851	1	0.2089598	-0.3640574	0.2239603	0.3718205	4.99653390970374
GSM1423852	1	0.01434217	-0.06556539	0.08886567	-0.1236359	0.244557101075578
GSM1423853	1	0.1413652	-0.3013635	0.1392661	0.3184315	3.59375807492835
GSM1423854	1	0.2399078	-0.5936311	0.4639696	0.3797233	7.47485627009539
GSM1423855	1	0.2762173	-0.3604287	0.1563722	0.1023047	4.28694951048804
GSM1423856	1	0.02664463	-0.3993936	0.2416091	0.1913786	3.27926426062711
GSM1423857	1	0.182224	-0.5940874	0.3107899	0.3105135	5.87828854036747
GSM1423858	1	0.1420271	-0.4275732	0.3809227	0.3697574	5.64874454167133
GSM1423859	1	0.282149	-0.4635668	0.6213439	0.400038	8.42154344163853
GSM1423860	1	0.1437138	-0.3841706	0.3200785	0.1877296	4.60813176115732
GSM1423861	1	0.04314786	-0.4918159	0.2714759	0.04986837	3.46645293546148
GSM1423862	1	0.008937788	-0.1834109	0.03185425	-0.2394638	-0.118264916312509
GSM1423863	1	0.003597572	-0.51169	0.2865243	0.198578	3.7582427504807
GSM1423864	1	0.1192605	-0.3125955	0.08497576	0.03494684	2.28384406192838
GSM1423865	1	0.1090397	-0.2365908	0.1918521	0.3070613	3.43072020950578
GSM1423866	1	0.09377768	-0.2642674	0.39001	0.1577184	4.18633260589337
GSM1423867	1	-0.03513566	-0.09640762	-0.04194881	-0.2541849	-1.23519431934776
GSM1423868	1	0.1173282	-0.305135	0.06930393	0.1909694	2.60997185266272
GSM1423869	1	0.2919097	-0.4757518	0.4766372	0.3126761	7.38072527944817
GSM1423870	1	0.07254364	-0.4499833	0.1071031	0.1630666	2.87699259759693
GSM1423871	1	0.09283558	-0.2090368	0.142412	0.4133196	3.22655007681474
GSM1423872	1	0.2730714	-0.492571	0.327776	0.1760512	5.96272898700818
GSM1423873	1	0.02369544	-0.3997685	0.2101156	0.157861	2.96347803809991
GSM1423874	1	0.04962425	-0.2941934	0.2076384	0.1792727	2.87559077467479
GSM1423875	1	-0.09859736	-0.06671642	0.04285926	0.09028168	-0.273826165961517
GSM1423876	1	-0.04888913	0.01337238	0.08265004	-0.1906802	-0.730632274908526
GSM1423877	1	0.1287864	-0.1636015	0.2341768	0.1620569	3.18372042468325
GSM1423878	1	0.1303841	-0.3027879	0.1189172	0.2507897	3.18743708516949
GSM1423879	1	0.251222	-0.4043424	0.2793207	0.3218653	5.64529596101305
GSM1423880	1	0.03263317	-0.255721	-0.002541431	0.1591581	1.26109672604872
GSM1423881	1	0.0672797	-0.2507414	0.0608166	0.07693114	1.66124974713419
GSM1423882	1	0.03239669	-0.2779242	0.218644	0.1551277	2.68780130803616
GSM1423883	1	0.07478859	-0.1341683	0.2113553	0.08879919	2.31586680420022
GSM1423884	1	-0.09627607	0.1346999	-0.0229857	-0.306982	-2.48005113763067
GSM1423885	1	0.09649116	-0.4258395	0.2126762	0.2226942	3.81507520416972
GSM1423886	1	0.299547	0.5153825	0.2482477	0.1372749	2.35423136137866
GSM1423887	1	0.01228176	-0.1453659	0.07877988	0.2765394	1.604426372986
GSM1423888	1	0.05202521	-0.2485489	0.2101869	0.0783597	2.46604438990769
GSM1423889	1	0.09818348	-0.2034947	-0.01659582	0.07998621	1.2787535857257
GSM1423890	1	0.09864208	-0.4532478	0.3586665	0.2292164	4.84226133777103
GSM1423891	1	0.263116	-0.3932377	0.3710452	0.4228342	6.56855696551251
GSM1423892	1	0.07866134	-0.2697906	0.2695417	-0.08830892	2.6131273005594
GSM1423893	1	0.07220961	-0.1966938	0.02852579	0.0734124	1.31697225903349
GSM1423894	1	0.220571	-0.2597729	0.1549564	0.04369376	3.35583404337243
GSM1423895	1	0.1016055	-0.3835637	0.1818883	0.2882915	3.72353180429362
GSM1423896	1	0.08454185	-0.4937313	0.4067823	0.2392557	5.19005025198099
GSM1423897	1	0.1895789	-0.5827606	0.4332082	0.380381	6.86390529789239
GSM1423898	1	0.1547703	-0.4314891	0.2017702	0.213925	4.18862173129308
GSM1423899	1	0.05573504	-0.2728552	-0.02165952	0.1166604	1.24940869996183
GSM1423900	1	0.0837492	-0.4260324	0.2447325	0.1923734	3.82629077957106
GSM1423901	1	0.04583576	-0.2174306	0.2872407	0.01436813	2.60720467415523
GSM1423902	1	-0.167513	-0.07737149	0.2059769	0.09432656	0.251211595944098
GSM1423903	1	0.1103826	-0.4361049	0.2141059	0.1643586	3.79095209388813
GSM1423904	1	0.114774	-0.3563934	0.09870613	0.2069055	2.98254984482105
GSM1423905	1	-0.008902605	0.1750812	0.008769826	-0.2991968	-1.71547657342532
GSM1423906	1	-0.05574948	-0.488693	0.2212633	0.3582503	3.29623209675856
GSM1423907	1	0.2424325	-0.286162	0.2388562	0.2963033	4.87549877714979
GSM1423908	1	-0.05046397	0.3078998	0.114156	0.03278448	-0.822796952026667
GSM1423909	1	0.002350446	-0.1138107	0.09698503	-0.2176278	0.0776534660442122
GSM1423910	1	0.1723164	-0.4095746	0.1163137	0.2186401	3.73884435855154
GSM1423911	1	0.195965	-0.5065441	0.407146	0.3608142	6.45142928090334
GSM1423912	1	0.1353334	-0.4877205	0.3914328	0.1465375	5.19282636769614
GSM1423913	1	0.09512345	-0.3655415	0.434416	0.1224322	4.68932054356172
GSM1423914	1	0.1178641	-0.2470159	0.2885895	-0.08118323	2.98184767258706
GSM1423915	1	0.132384	-0.3939176	0.2161883	0.09826801	3.64361566488813
GSM1423916	1	0.1409827	-0.6362182	0.2570105	0.1759911	4.96323703687997
GSM1423917	1	0.217386	-0.5767192	0.155915	0.1011314	4.51509481232897
GSM1423918	1	0.2127786	-0.5240602	0.4536421	0.2519148	6.60232617109875
GSM1423919	1	-0.0104789	-0.0929457	0.177665	-0.02536429	0.981182885079438
GSM1423920	1	-0.001099241	-0.1370107	0.2319904	-0.1623508	1.12457492160325
GSM1423921	1	0.163626	-0.6551701	0.5193427	0.40063	7.48756071348795
GSM1423922	1	0.05365843	-0.4622637	0.2605304	0.1526998	3.69004627853651
GSM1423923	1	0.1929847	-0.3565522	0.2767549	0.05060087	4.22578235558162
GSM1423924	1	0.07658505	-0.4282377	0.2098258	0.0001736461	2.99303487455703
GSM1423925	1	0.01638985	0.11654	0.08827976	-0.09241019	-0.229948800287271
GSM1423926	1	0.4184209	-0.5630285	0.2255573	0.1630463	6.63523718002229
GSM1423927	1	0.135133	-0.5024995	0.251619	0.3752424	5.04930707217126
GSM1423928	1	0.2502067	-0.6250905	0.4537182	0.3559051	7.52026718725031
GSM1423929	1	0.1360174	-0.4475935	0.2253265	0.2272301	4.28059895811492
GSM1423930	1	0.1542476	-0.5714878	0.3601634	0.07598583	5.20246594876436
GSM1423931	1	0.1558488	-0.5148603	0.3566731	0.3320292	5.77096278039211
GSM1423932	1	-0.08829073	-0.1532357	0.2303479	0.07726245	1.20334219339736
GSM1423933	1	0.2540682	-0.5859963	0.2621554	0.199497	5.77637283986906
GSM1423934	1	0.06856723	-0.2600079	0.09963869	0.1188148	2.06504030478494
GSM1423935	1	0.03207833	-0.345299	0.2807137	0.04934207	2.97089820453815
GSM1423936	1	0.0701564	-0.2673766	0.2010968	-0.2012387	1.7817667328138
GSM1423937	1	0.05850496	-0.3755742	0.1387777	0.0812967	2.48634380834236
GSM1423938	1	0.1687709	-0.2209605	-0.04711064	0.2628347	2.23043222606548
GSM1423939	1	-0.04419226	-0.08654483	0.003555367	-0.1596951	-0.77485269690484
GSM1423940	1	0.1551053	-0.6100196	0.2317745	0.1447992	4.74013690976693
GSM1423941	1	0.08731437	-0.193824	0.06103589	-0.07126138	1.19737143923277
GSM1423942	1	0.1286874	-0.2705576	0.2364291	0.04612597	3.1938814147705
GSM1423943	1	-0.009439137	-0.3442892	0.1126727	0.1431372	1.88466850378579
GSM1423944	1	0.3635664	-0.6695794	0.2306947	0.5717146	7.79277482856235
GSM1423945	1	0.2813864	-0.5075384	0.3929699	0.4664127	7.33757834394106
GSM1423946	1	0.1318344	-0.386398	0.2107812	0.1770756	3.81523871491276
GSM1423947	1	0.1216362	-0.2691422	0.1451563	0.0702517	2.64118109462299
GSM1423948	1	0.008282781	-0.3035529	0.1492408	0.1836381	2.23804045490647
GSM1423949	1	0.1974442	-0.4637483	0.3098195	0.2707518	5.45740596060143
GSM1423950	1	-0.09675205	0.2138249	-0.06013505	-0.3683286	-3.14697927134484
GSM1423951	1	0.09468921	-0.484027	0.3335431	0.1156032	4.41780607746283
GSM1423952	1	0.084933	-0.1947203	0.1632184	0.2680284	2.81895158619232
GSM1423953	1	0.2439561	-0.3689204	0.5184607	0.4088977	7.21531841170007
GSM1423954	1	0.2768217	-0.3453827	0.4203013	0.3786332	6.69622080106677
GSM1423955	1	-0.05239902	-0.2681198	0.2015215	0.06561229	1.63222212352172
GSM1423956	1	0.06234659	-0.4119028	0.2352931	0.1353965	3.38933604390893
GSM1423957	1	0.3338019	-0.1881087	0.1215304	0.2200462	4.31542718676567
GSM1423958	1	0.1202106	-0.2155744	0.2866639	0.1417011	3.54772215340059
GSM1423959	1	0.2270386	-0.3461434	0.29603	0.4348893	5.7118954382094
GSM1423960	1	0.05081322	-0.2959495	0.07406374	0.2519561	2.27820900465945
GSM1423961	1	0.1803581	-0.4153183	0.3718978	0.3455044	5.77746316831012
GSM1423962	1	0.05712614	-0.3097993	0.408154	0.1823663	4.23401873222173
GSM1423963	1	0.109257	-0.05717504	0.1807771	-0.1126354	1.55104732063952
GSM1423964	1	0.1170806	-0.299942	0.3192506	0.1186036	3.92533698201831
GSM1423965	1	-0.0140217	-0.1942833	0.1951898	0.1193602	1.81302282788217
GSM1423966	1	0.1589669	-0.2736611	0.08548439	0.138945	2.77696774455011
GSM1423967	1	-0.08413502	-0.03805836	0.1788959	0.002551137	0.329324269181804
GSM1423968	1	0.08062787	-0.1703931	0.09591842	0.1242002	1.86590802151847
GSM1423969	1	0.1454341	-0.5087231	0.5273185	0.3363252	6.74075616680687
GSM1423970	1	0.2528943	-0.2197364	0.2549142	0.1885578	4.52542893386312
GSM1423971	1	0.02516023	-0.336062	0.1353112	0.1520821	2.29179895884762
GSM1423972	1	0.2060812	-0.4391027	0.08614403	0.3454927	4.28153617662352
GSM1423973	1	0.1376106	-0.2328706	0.1241676	0.3274801	3.28029894130714
GSM1423974	1	0.2122063	-0.2985246	0.1293497	0.3023748	4.02166934263365
GSM1423975	1	0.2057722	-0.1856429	0.1641362	0.2594802	3.70161657105234
GSM1423976	1	-0.05217116	-0.2121181	0.1359758	0.1164925	1.20055487458823
GSM1423977	1	0.204869	-0.4817684	0.3574204	0.2397852	5.77506869731131
GSM1423978	1	0.1043769	-0.4058994	0.2356288	0.2678303	4.08817833712534
GSM1423979	1	0.081949	-0.05102254	0.4403037	0.2327838	3.95074641751837
GSM1423980	1	0.07734769	-0.2055569	0.05292261	0.09399755	1.59677213587683
GSM1423981	1	0.1014168	-0.328905	0.3770111	-0.0126479	3.86597832245462
GSM1423982	1	0.07672474	-0.2095859	0.42574	-0.03266248	3.53883478628656
GSM1423983	1	0.326703	-0.4489125	0.28892	0.181217	6.01181226045827
GSM1423984	1	0.2477522	-0.6835961	0.5235979	0.6140372	8.88420452040184
GSM1423985	1	0.1590966	-0.4219193	0.4917856	0.02768608	5.43642362217224
GSM1423986	1	0.4157814	-0.4350195	0.331528	0.1630579	6.86417602343687
GSM1423987	1	0.02258824	-0.1504361	0.1563993	0.004528495	1.37557602437916
GSM1423988	1	0.1672965	-0.3139102	0.2182939	0.3156874	4.31478873808473
GSM1423989	1	0.229901	-0.4508927	0.4871601	0.3770733	7.07963234795319
GSM1423990	1	0.03720375	-0.4196698	0.4495248	0.1737078	4.66047276468802
GSM1423991	1	0.2826695	-0.453299	0.5092202	0.388945	7.66566245024707
GSM1423992	1	0.1196541	-0.4151161	0.311318	0.1421	4.33182780595103
GSM1423993	1	0.02716934	-0.1009408	0.210241	0.1417301	1.99303339009877
GSM1423994	1	0.2682841	-0.3830606	0.2753465	0.2790108	5.55764150613334
GSM1423995	1	0.02957948	-0.2258827	0.2287578	0.06598546	2.29939661710664
GSM1423996	1	0.1471311	-0.3900393	0.4522029	0.3095007	5.83182478774902
GSM1423997	1	-0.01244038	-0.1757429	0.4586316	0.06872835	3.247944726498
GSM1423998	1	0.1353804	-0.3015884	0.1240256	0.2009247	3.10616815400717
GSM1423999	1	0.06919768	-0.3481284	0.121829	0.003784308	2.14707247802629
GSM1424000	1	0.1274179	-0.2224131	0.2402304	0.4508767	4.25253994897821
GSM1424001	1	0.1392975	-0.4007113	0.3614306	0.2251093	4.99343974218265
GSM1424002	1	0.2553574	-0.619386	0.479918	0.4599788	8.01211891416888
GSM1424003	1	0.0761075	-0.5004975	0.4066075	0.1802264	4.97077448791743
GSM1424004	1	-0.02576516	-0.3356802	0.3815741	0.1055077	3.28548053996919
GSM1424005	1	0.1034458	-0.3379751	0.1471674	-0.02096548	2.46236202914231
GSM1424006	1	0.06626987	-0.3440441	0.2486444	0.138501	3.29565942724557
GSM1424007	1	0.100098	-0.3760832	0.6790726	0.3524626	6.95723982261285
GSM1424008	1	0.191209	-0.5387784	0.1949774	0.1480886	4.57364281381564
GSM1424009	1	0.08053519	-0.1434049	0.206561	0.007687894	2.11975186103825
GSM1424010	1	-0.05854768	0.1688315	-0.04579847	-0.2935062	-2.39926252931407
GSM1424011	1	0.02157384	-0.2163476	0.1172934	0.06349572	1.50969328876812
GSM1424012	1	0.06243122	-0.3212693	0.009848639	0.2283431	1.98065891876344
GSM1424013	1	0.122365	-0.3212874	0.1443193	0.1976992	3.1846533763826
GSM1424014	1	0.2567783	-0.5059506	0.1569234	0.2079959	4.91614731458869
GSM1424015	1	0.04748081	-0.2474106	0.175614	0.276246	2.7989991685423
GSM1424016	1	0.2108067	-0.4320741	0.2199151	0.2961911	4.97814943106055
GSM1424017	1	0.3627694	-0.3321399	0.1385084	0.2865446	5.29862023150764
GSM1424018	1	0.01789647	-0.327065	0.2284309	0.2300414	3.01467508770265
GSM1424019	1	0.0981742	-0.4908088	0.171139	0.2537992	3.86945687422651
GSM1424020	1	0.1338233	-0.4246849	0.4971429	0.1027534	5.50583575600522
GSM1424021	1	0.148895	-0.4901848	0.4004615	0.2730165	5.7354371463061
GSM1424022	1	0.2768044	-0.4806437	0.333737	0.3791931	6.59175004955761
GSM1424023	1	0.09018206	-0.2802441	0.150969	0.07547281	2.48556180028643
GSM1424024	1	0.03606538	-0.3233713	0.1168675	0.2962816	2.64805529309554
GSM1424025	1	0.2445923	-0.4888804	0.4937145	0.3332062	7.2243898779979
GSM1424026	1	0.2117727	-0.2312808	0.2878045	0.2717649	4.6952455799808
GSM1424027	1	0.01589972	-0.2712247	0.1716216	0.08803643	2.0495779459958
GSM1424028	1	0.1668647	-0.3661212	0.301227	0.2137821	4.68948890600773
GSM1424029	1	0.09383523	-0.3377054	0.1060006	0.1596619	2.66711961094968
GSM1424030	1	0.1557418	-0.3708638	0.468005	0.1440385	5.44532552712742
GSM1424031	1	0.0916611	-0.4653161	0.06301675	0.1399738	2.73167479607954
GSM1424032	1	0.3422312	-0.4980914	0.5049455	0.3307933	8.06846786074748
GSM1424033	1	0.2756511	-0.2412599	0.3918227	0.2750643	5.87317845564091
GSM1424034	1	0.05843574	-0.2880394	0.3184126	0.1836444	3.62290950634254
GSM1424035	1	0.07428944	-0.4960549	0.39282	0.3544501	5.37292161087889
GSM1424036	1	0.2932548	-0.5952834	0.3978842	0.4673088	7.74114127229088
GSM1424037	1	0.2589668	-0.4021577	0.2437248	0.1853018	5.07336928204551
GSM1424038	1	0.0692294	-0.2845784	0.3601773	0.1905691	3.97423052981407
GSM1424039	1	0.0294269	-0.4784838	0.368412	0.2107681	4.39491225566835
GSM1424040	1	0.1635077	-0.3874353	0.2264895	0.1547918	4.09393014563194
GSM1424041	1	0.178465	-0.3237887	0.2726035	0.2828036	4.67128357065137
GSM1424042	1	0.08640902	-0.3997254	0.07882027	0.1486634	2.60622600149066
GSM1424043	1	0.001202029	-0.2564096	0.1932508	0.03341684	1.86150147790139
GSM1424044	1	0.09014295	-0.3686268	0.2261913	0.150049	3.4529113079085
GSM1424045	1	0.02745456	-0.3179532	0.1360054	0.1869475	2.35938898753014
GSM1424046	1	-0.05773714	-0.0877376	0.03187693	-0.05080974	-0.377748036113216
GSM1424047	1	0.04733742	-0.229509	0.146127	0.250209	2.48128391836672
GSM1424048	1	0.00678172	-0.3944792	0.2209576	0.2059659	3.02585629846587
GSM1424049	1	0.06977493	-0.492892	0.3769306	0.225287	4.84736889999638
GSM1424050	1	0.0806621	-0.03290427	0.1816435	0.02131688	1.65536741877017
GSM1424051	1	0.3202413	-0.4460597	0.3089222	0.4566191	6.89197073385711
GSM1424052	1	0.2345601	-0.5386568	0.3660246	0.3099506	6.44572412306297
GSM1424053	1	0.3139442	-0.5103921	0.2409869	0.3798531	6.40006537040398
GSM1424054	1	0.1414695	-0.3780327	0.2437064	0.2426521	4.26089139113262
GSM1424055	1	0.2213674	-0.5256261	0.4680088	0.4747705	7.42207954516292
GSM1424056	1	-0.008294615	-0.2558739	0.2513009	0.1030201	2.35215139122937
GSM1424057	1	-0.01184846	0.08904306	0.1191064	-0.1055839	-0.208181712863287
GSM1424058	1	0.02007709	-0.3467427	0.5519178	-0.0429999	4.28932377214235
GSM1424059	1	0.01219041	-0.3244247	0.1384064	0.1607316	2.19962253384143
GSM1424060	1	0.4367729	-0.7096126	0.4314389	0.3856815	9.17681036371412
GSM1424061	1	0.03908939	-0.1090891	0.2109372	0.00227719	1.70235094276946
GSM1424062	1	0.1516392	-0.4255338	0.09038162	0.2581128	3.58649065849698
GSM1424063	1	0.04195823	-0.2417993	0.237812	-0.04715396	2.16659774727802
GSM1424064	1	0.1104761	-0.2969635	0.05783262	-0.2303051	1.2132414029407
GSM1424065	1	-0.1080204	0.09615122	0.05918743	-0.06824738	-1.23243665413284
GSM1424066	1	0.1294453	-0.3287936	0.1067598	0.1511587	2.89271431257629
GSM1424067	1	0.1296396	-0.3116381	0.1518362	0.1567872	3.13548643250049
GSM1424068	1	0.1414617	-0.3560015	0.1207458	-0.1649461	2.22282915452976
GSM1424069	1	0.07264557	-0.2913857	0.2212868	-0.01715501	2.54719214520277
GSM1424070	1	0.05340984	-0.2291408	0.07007277	-0.1192705	0.962287049069499
GSM1424071	1	0.2079027	-0.3609374	0.1281762	0.2545871	4.03826304300595
GSM1424072	1	0.09155595	-0.4239298	0.04599186	0.1552522	2.5390422693703
GSM1424073	1	0.1336964	-0.2929021	0.180039	0.1842563	3.36313828966614
GSM1424074	1	0.06936277	-0.2850626	0.05512162	0.1319872	1.91412586099288
GSM1424075	1	0.05410611	-0.03035334	0.03848107	-0.2506619	-0.249024970912011
GSM1424076	1	0.2073445	-0.5276873	0.05698759	0.2335323	4.06100547412619
GSM1424077	1	0.159622	-0.5239211	0.408433	0.1103356	5.49323566137095
GSM1424078	1	0.2290423	-0.4480441	0.08015028	0.1973116	4.01118808217673
GSM1424079	1	-0.01161746	-0.1518619	0.1015204	-0.06888863	0.559352139057701
GSM1424080	1	0.06956092	-0.2974131	0.2143373	0.3227527	3.5056189663654
GSM1424081	1	0.1035868	-0.3514219	0.2920483	0.3043244	4.36629175146152
GSM1424082	1	0.1045029	-0.4350165	0.3990377	0.1819548	4.93959072473606
GSM1424083	1	0.08792944	-0.2175052	0.1242555	-0.004974327	1.86514703062107
GSM1424084	1	-0.01882873	-0.4292836	0.3240137	0.02928668	3.05449476429175
GSM1424085	1	-0.02284632	-0.2337037	0.1321324	0.05295253	1.28329215212714
GSM1424086	1	0.09217279	-0.01560069	0.078752	-0.1855959	0.439383760708427
GSM1424087	1	0.1505443	-0.5324419	0.1820757	0.2373222	4.42435762130297
GSM1424088	1	0.08388294	-0.4296843	0.4450188	0.09807403	4.80024269448404
GSM1424089	1	0.04107132	-0.3652784	-0.04819793	0.01162002	0.95505213797481
GSM1424090	0	-0.04773689	-0.1529018	0.06387977	-0.09833212	-0.0359303767398949
GSM1424091	0	-0.07356359	0.08138227	-0.2243494	-0.349307	-3.50785718262384
GSM1424092	0	-0.09895304	0.05775781	0.06153566	-0.1442383	-1.25085609701217
GSM1424093	0	-0.08109157	-0.03854369	-0.05401943	-0.1091167	-1.4186964036521
GSM1424094	0	-0.05348825	0.1882236	-0.09893659	-0.1956969	-2.46153888021303
GSM1424095	0	-0.03208075	-0.1730255	0.2218909	0.112937	1.75262222311255
GSM1424096	0	-0.09474387	0.1137989	-0.09632041	-0.3961922	-3.12000693920394
GSM1424097	0	-0.19789	0.2524287	-0.1208214	-0.4062921	-4.53728186579198
GSM1424098	0	-0.1298583	-0.20662	0.05935406	-0.1331823	-0.629091467348634
GSM1424099	0	-0.04679682	-0.2957132	0.05839411	-0.01843238	0.627956717152884
GSM1424100	0	0.1050247	-0.2227019	0.2540594	0.05112717	2.98335873363576
GSM1424101	0	-0.07327018	0.04867868	-0.07098973	-0.2723444	-2.22401399427812
GSM1424102	0	-0.08595539	0.2582084	-0.09462804	-0.1941096	-2.90288346176025
GSM1424103	0	-0.1552926	0.2260544	-0.06996527	-0.1789248	-3.13723989251143
GSM1424104	0	-0.02327272	0.1297955	0.007633579	-0.2411034	-1.5172939111266
GSM1424105	0	-8.504932e-05	0.06725144	0.08060503	-0.04098733	-0.0954941734138602
GSM1424106	0	-0.05128849	0.05122509	-0.09773227	-0.2048088	-2.02845633144257
GSM1424107	0	-0.0142368	0.1668396	-0.05294731	-0.2634237	-2.00671858996163
GSM1424108	0	-0.09864628	0.2899075	-0.1126517	-0.4185959	-3.87754176334548
GSM1424109	0	0.06692379	-0.3671266	0.10751	0.06086451	2.27023010745224
GSM1424110	0	-0.05586123	0.1122784	0.009514037	-0.1173758	-1.33484862039817
GSM1424111	0	-0.08336638	0.1969666	-0.07333209	-0.3619245	-3.05300302301945
GSM1424112	0	-0.07556392	0.2546761	-0.2544233	-0.387446	-4.37346943786865
GSM1424113	0	0.01656063	-0.3226804	0.1114099	-0.01222532	1.54863255409263
GSM1424114	0	-0.08530454	0.1294616	-0.00646195	-0.3078346	-2.27903897963362
GSM1424115	0	-0.006441384	0.1142899	0.06067971	-0.1514359	-0.74436325739617
GSM1424116	0	-0.1824652	0.3347975	-0.1509108	-0.3285651	-4.6366405415247
GSM1424117	0	-0.09750967	0.3345636	-0.1201403	-0.3650547	-3.89869151841912
GSM1424118	0	-0.07438352	0.2037363	-0.137953	-0.32176	-3.28664301430399
GSM1424119	0	-0.05330096	-0.2274747	0.007330619	-0.02521432	0.0245243619713866
GSM1424120	0	-0.05314115	0.04441009	-0.108981	-0.3060662	-2.39043198310893
GSM1424121	0	-0.05056956	0.1843342	-0.08924381	-0.1984219	-2.37471640292977
GSM1424122	0	-0.09273559	0.256213	-0.1013837	-0.2895963	-3.27324811559164
GSM1424123	0	-0.05666509	0.05405202	-0.1089206	-0.04736144	-1.68215034630939
GSM1424124	0	-0.1364982	0.4111811	-0.2049956	-0.3992304	-5.06944373345243
GSM1424125	0	-0.08818637	0.1708637	-0.1596288	-0.4246325	-3.72719974554026
GSM1424126	0	-0.07958765	0.2472075	-0.127702	-0.1424556	-2.87078134788517
GSM1424127	0	-0.09367167	0.17422	0.05531155	-0.1976088	-1.77701389893323
GSM1424128	0	-0.0253079	0.1462402	-0.2110915	-0.1848341	-2.77333581130591
GSM1424129	0	-0.02596372	0.04577972	0.1060114	-0.05563794	-0.11264448123401
GSM1424130	0	-0.1289463	0.1517877	-0.148863	-0.3664797	-3.74182495629829
GSM1424131	0	-0.0287854	0.1533727	-0.06529339	-0.03739043	-1.48344362956614
GSM1424132	0	0.01492882	0.1364426	0.07700206	-0.2187747	-0.748358470716778
GSM1424133	0	-0.1073947	0.1464097	-0.1548117	-0.2700419	-3.31005588133009
GSM1424134	0	-0.1218057	0.3075419	-0.132044	-0.319994	-3.94033248227655
GSM1424135	0	-0.1443337	0.262802	-0.1170997	-0.3329408	-3.917423893291
GSM1424136	0	-0.01225528	-0.1486008	0.07338591	-0.1727535	0.0624015109335894
GSM1424137	0	-0.1679651	0.2323481	-0.09444308	-0.3619684	-3.94827823205765
GSM1424138	0	-0.07883421	-0.1506598	-0.02966077	-0.1276722	-0.948845147196135
GSM1424139	0	-0.01228382	0.154548	-0.07755019	-0.3394241	-2.32990297899617
GSM1424140	0	-0.09899016	0.2509209	-0.1682271	-0.3386039	-3.86364605533007
GSM1424141	0	0.005008415	0.1509156	-0.07671385	-0.1540553	-1.63126399576581
GSM1424142	0	0.1154142	0.07648001	0.01306162	-0.06766485	0.267886542159146
GSM1424143	0	-0.02959178	0.1327475	-0.0398302	-0.2606598	-1.92721129033186
GSM1424144	0	-0.04967676	0.1671852	-0.07001725	-0.2975192	-2.48754127538141
GSM1424145	0	-0.03819281	-0.1507583	0.07998662	-0.0718201	0.209021549796818
GSM1424146	0	-0.04277532	0.06629371	0.07097462	-0.245055	-1.08505509877682
GSM1424147	0	-0.0325368	0.2821139	-0.1421734	-0.3384253	-3.28888397613205
GSM1424148	0	-0.07698971	0.188741	-0.1548762	-0.382694	-3.54420534233655
GSM1424149	0	-0.02594215	0.09747603	0.0204915	-0.1822807	-1.18135335596339
GSM1424150	0	-0.03560511	0.06113401	-0.1118199	-0.3396661	-2.4255175373071
GSM1424151	0	-0.0467907	0.3826678	-0.1762698	-0.1676522	-3.42417953757158
GSM1424152	0	0.01589924	-0.1691293	0.1387561	0.3265667	2.22738576657543
GSM1424153	0	-0.01649071	0.06478652	-0.07120136	-0.3379182	-2.0331094792652
GSM1424154	0	0.0355115	-0.1628137	0.1628433	-0.2085759	0.923674271005818
GSM1424155	0	-0.0824544	0.2630295	0.01367451	-0.3264679	-2.61225239116308
GSM1424156	0	-0.02256581	0.2247521	-0.05292701	-0.2283614	-2.15115156895966
GSM1424157	0	-0.05140956	0.1126012	-0.04943577	-0.3915343	-2.47812443915024
GSM1424158	0	-0.106817	0.1310394	-0.1445788	-0.3338146	-3.38210986410861
GSM1424159	0	-0.08911081	0.2740492	-0.1210865	-0.3837366	-3.70269758422434
GSM1424160	0	-0.1107881	0.1025372	-0.04924935	-0.29396	-2.6137154666355
GSM1424161	0	0.04204263	-0.3350847	0.236673	-0.005394138	2.58043523805275
GSM1424162	0	-0.02447449	0.3017659	-0.03913242	-0.3042835	-2.55003974433392
GSM1424163	0	-0.06314144	0.2317742	-0.02989517	-0.148576	-2.10735101110532
GSM1424164	0	-0.003001299	0.2153388	-0.0621099	-0.3225677	-2.30616685542457
GSM1424165	0	-0.1332646	0.1846989	-0.04013688	-0.1515642	-2.57027575296394
GSM1424166	0	-0.1554073	0.2741007	-0.04285223	-0.3061309	-3.49949796030885
GSM1424167	0	-0.02629645	-0.009958223	0.1089579	-0.0266216	0.166165079486447
GSM1424168	0	-0.1127064	0.1413753	-0.2059003	-0.3929131	-4.01505853082367
GSM1424169	0	-0.07750261	0.03971711	0.08426387	-0.2861396	-1.30744115209348
GSM1424170	0	0.07551763	-0.03519343	0.07707301	-0.06475291	0.720624155215749
GSM1424171	0	-0.1326603	0.1901984	-0.06174471	-0.2519691	-3.0141108976286
GSM1424172	0	0.0272284	-0.06160999	0.08993924	-0.06123858	0.522610747461867
GSM1424173	0	-0.05833139	-0.226252	0.2793455	0.01645246	1.78985040503153
GSM1424174	0	-0.03117659	-0.1349142	-0.06991506	-0.2281567	-1.17840185591944
GSM1424175	0	-0.07928801	0.2326754	-0.06102112	-0.1100369	-2.31333783898129
GSM1424176	0	-0.1175082	0.3071624	-0.1052415	-0.3356877	-3.78646726582398
GSM1424177	0	-0.08289582	0.3489307	-0.08473261	-0.3107294	-3.45168642982103
GSM1424178	0	-0.06923973	0.1826787	-0.06440593	-0.2670387	-2.56258575280704
GSM1424179	0	0.005070022	0.3763353	-0.137367	-0.2133745	-2.8988173272278
GSM1424180	0	-0.03869706	0.2584347	-0.09024995	-0.1431024	-2.36135862464621
GSM1424181	0	-0.1056979	0.2150944	-0.1460075	-0.3538301	-3.70886456799838
GSM1424182	0	-0.07227047	0.2879905	-0.09407905	-0.09645367	-2.59969127741679
GSM1424183	0	-0.09705903	0.3309192	-0.1314745	-0.3624842	-3.94621721484544
GSM1424184	0	-0.1339747	0.08272788	-0.0441978	-0.3300587	-2.80495261556269
GSM1424185	0	0.01226494	-0.05043693	0.01117902	-0.0688924	-0.138656174824908
GSM1424186	0	-0.1114914	0.267029	-0.1586984	-0.4360484	-4.24060467271447
GSM1424187	0	-0.08629929	0.2217328	0.01163626	-0.2689614	-2.35297388243477
GSM1424188	0	-0.08572558	0.2033422	-0.1488085	-0.270788	-3.2891501068421
GSM1424189	0	-0.07590193	0.2421156	-0.1019364	-0.3281976	-3.21638128733465
GSM1424190	0	-0.1426078	0.2755557	-0.1493154	-0.5048556	-4.65303824282554
GSM1424191	0	-0.02401148	0.1990833	-0.04244372	-0.293611	-2.20886932545401
GSM1424192	0	-0.1558677	0.2088037	-0.03540076	-0.3986456	-3.52308626961113
GSM1424193	0	-0.07311568	0.265899	-0.1054621	-0.3914238	-3.4795147666597
GSM1424194	0	-0.05259476	0.03174055	0.0449346	-0.2041058	-1.09091363044067
GSM1424195	0	-0.07087431	-0.06066685	0.03918109	-0.08043803	-0.607519729993402
GSM1424196	0	-0.06526813	-0.1752181	0.01630538	-0.07752306	-0.333104323008123
GSM1424197	0	-0.1110391	0.294051	-0.1688228	-0.2083286	-3.71173753321494
GSM1424198	0	0.1119154	-0.280083	0.2643636	0.1185789	3.48238495404969
GSM1424199	0	-0.106241	0.4055325	-0.1605374	-0.3008093	-4.2516799783909
GSM1424200	0	-0.02076009	0.1993909	-0.09042282	-0.1634463	-2.09667333758712
GSM1424201	0	-0.01718899	0.1361614	-0.04936657	-0.2409093	-1.84309811692277
GSM1424202	0	0.07958713	0.08367341	0.0001473266	-0.3610308	-0.979354321775698
GSM1424203	0	0.03650044	-0.03284633	0.03550343	-0.1616953	-0.131876130460227
GSM1424204	0	-0.08434629	0.2747418	-0.05948135	-0.3531569	-3.19614063484721
GSM1424205	0	-0.04564446	0.2373637	-0.1016549	-0.2205365	-2.64771444097305
GSM1424206	0	-0.1281088	0.136581	-0.0329065	-0.3117504	-2.80688092173619
GSM1424207	0	-0.1178932	0.2944804	-0.2096947	-0.3716694	-4.50250862482268
GSM1424208	0	-0.05614311	0.130207	-0.07162663	-0.3790542	-2.67107857522054
GSM1424209	0	-0.0752553	-0.03748009	0.08524538	-0.2649344	-0.975801420662734
GSM1424210	0	0.06647896	0.02849969	0.01266267	-0.03772425	0.129529015759747
GSM1424211	0	0.083144	-0.2154619	0.2329074	0.1826243	3.04994076978767
GSM1424212	0	-0.08855355	0.3845157	-0.1374047	-0.1730695	-3.52720041113786
GSM1424213	0	0.1749994	-0.2034733	0.1307576	0.09090178	2.81550556976604
GSM1424214	0	-0.03026737	-0.02278007	0.09043029	-0.08702312	-0.117185224591268
GSM1424215	0	-0.07506663	0.004362405	0.09604699	0.1193023	0.09676956382355
GSM1424216	0	0.106268	-0.01153047	-0.02653882	0.1221763	0.793917488119738
GSM1424217	0	0.09540007	-0.1375955	0.08681564	0.2604746	2.22241793731941
GSM1424218	0	-0.009264317	-0.1795501	0.1778667	-0.09678643	1.05578799796458
GSM1424219	0	0.05143753	-0.1923675	0.2985301	-0.03915556	2.48216843159882
GSM1424220	0	-0.07948036	-0.4129196	0.2413401	-0.02354386	1.86671109819079
GSM1424221	0	-0.05196175	0.136255	-0.005861519	-0.2435732	-1.84979124876754
GSM1424222	0	-0.0178694	-0.2942953	0.06499055	0.2144845	1.57660102985211
GSM1424223	0	-0.163715	0.2826051	-0.03124796	-0.2826669	-3.4492402391689
GSM1424224	0	-0.07488611	0.2921895	-0.02946515	-0.2580462	-2.71131691354877
GSM1424225	0	-0.1113919	0.200574	-0.12208	-0.2474313	-3.24345615782184
GSM1424226	0	-0.07409286	0.1850302	-0.09278024	-0.4042393	-3.18927912293053
GSM1424227	0	-0.1214576	0.1055493	0.02160456	-0.3149847	-2.32892445125022
GSM1424228	0	-0.1004087	0.2752662	-0.09896683	-0.2964716	-3.39834355811131
GSM1424229	0	-0.1405848	0.1827363	-0.1682688	-0.2403365	-3.67674320748838
GSM1424230	0	-0.003470744	0.2764006	-0.06015341	-0.1008534	-1.83560144361186
GSM1424231	0	-0.1459984	0.3689247	-0.04832688	-0.0950448	-3.13765444213029
GSM1424232	0	-0.05131261	0.1716121	-0.003983689	-0.05683917	-1.39289059325062
GSM1424233	0	-0.0472258	0.07212461	-0.04783552	-0.2438369	-1.87010376960061
GSM1424234	0	-0.07407807	0.3854233	-0.04116216	-0.1652054	-2.79921472077723
GSM1424235	0	-0.126326	-0.01885111	0.08134441	-0.1256767	-1.04055437177327
GSM1424236	0	-0.0498502	0.2699067	-0.1269836	-0.2078125	-2.90281185936902
GSM1424237	0	-0.01159279	0.01153432	-0.05008904	-0.1399035	-1.10918701801244
GSM1424238	0	-0.07729035	0.2693501	-0.1518565	-0.2732452	-3.46020003927505
GSM1424239	0	-0.04721029	0.2931111	-0.1677662	-0.2043544	-3.19859805936308
GSM1424240	0	-0.08966522	0.320104	0.08936618	-0.3894897	-2.56706646507373
GSM1424241	0	-0.1357649	0.3245065	-0.1249144	-0.3090258	-4.02522416071575
GSM1424242	0	-0.09263171	0.3199097	-0.07856246	-0.2257117	-3.14457266642691
GSM1424243	0	-0.07839512	0.3148693	-0.1267264	-0.3330038	-3.63469891105343
GSM1424244	0	-0.1432256	0.01662426	-0.01548474	0.02299642	-1.44322341301507
GSM1424245	0	-0.1000475	0.2044723	-0.02738365	-0.2416271	-2.56478056842275
GSM1424246	0	-0.08518877	0.3192008	-0.03278198	-0.2784644	-2.95757566321851
