# Supplementary material for: Identification and verification of genes associated with hypoxia microenvironment in Alzheimer’s disease
Source: Sci Rep. 2023 Sep 27;13:16252. doi: 10.1038/s41598-023-43595-9 (PMC10533856; doi:10.1038/s41598-023-43595-9)
Supplement: Supplementary file 1 — Supplementary Information. [file 41598_2023_43595_MOESM1_ESM.zip › row data/Test source data/rfGenes.xls]

Gene	importance
VIP	20.6338541612722
BDNF	12.7984849301696
VSIG4	10.9477202293213
ZFP36L1	9.2375922168808
NFKBIA	7.94571024187232
MS4A6A	7.20963740463337
OLFM1	7.09850085890506
IGF1	6.52811738154691
ANKRD39	6.46666903348155
LANCL2	6.3953025211609
NEUROD6	6.23701130067175
CHCHD6	6.00370777050755
PXN	5.99643801851581
DLX1	5.87471756482479
PARD3	5.49659089835596
TBC1D2B	5.4379677656623
SYTL4	5.18747568941299
CA10	2.30413809036526
MOV10L1	1.70172521949961
MICA	1.49167266778611
TXN	1.48235632888379
WSB2	1.36872079560768
ANTXR2	1.33868064258384
BCAT2	1.31759231096935
PPEF1	1.25451651113044
CD59	1.23456660296339
BOC	1.18939393939394
PPP1R7	1.15615355517703
PCP4L1	1.07885453191723
NMS	0.965972629931961
LILRA2	0.963067072045765
CLEC2B	0.954021400104277
DGKI	0.912418648592767
SLC32A1	0.905873128211957
VCP	0.899947694075963
ARL9	0.893172064025988
FGF13	0.891225923834619
ATCAY	0.879361724729812
IL13RA1	0.80994200194085
GABARAPL1	0.795375523946952
NCALD	0.789486228033259
NDUFA4	0.781919748085162
RELA	0.780944001532237
TCEAL5	0.775242006635548
RHEBL1	0.771309786087787
ADCYAP1	0.754146819364211
SLC39A10	0.729888711942372
NRN1	0.719907957823316
CARD6	0.716892084883596
CEBPB	0.708530332373113
GAD1	0.706240981240981
TAC1	0.705912930474334
LCP1	0.705253474729196
PRPS1	0.704011893086754
PRKD3	0.694404560233683
BAZ2A	0.683492897565154
TEP1	0.674570881601011
ATP2B2	0.660887527511203
GNG3	0.659693623982964
RAMP1	0.647816979250401
ARPC5L	0.647302962708744
HCLS1	0.643731974863346
EIF2S1	0.625706787432379
CDKN2D	0.621991341991342
SAFB2	0.603318209353912
MPST	0.590585246958067
IFITM2	0.579893442465967
SIX5	0.576070681708189
MCL1	0.575374618440385
NME5	0.539054596197453
LRRC32	0.507359025950575
NDN	0.500241120203153
MRPL28	0.487592931909606
TNFRSF10B	0.482629675164259
SNAPC5	0.476213329154506
ROM1	0.462754564242433
TUBB6	0.459808104436009
SCN8A	0.458989050165521
SGIP1	0.458553791887125
RREB1	0.449888836681407
ADD2	0.448712818460718
RNF11	0.443035353902156
LATS2	0.426868804926017
TRIP10	0.425752599890531
STK3	0.421053101327152
C1QTNF4	0.41453147591255
HAP1	0.409929078014184
PHF19	0.400593684975807
COPS7A	0.393936251286523
UBE2E4P	0.393113009030312
SLC25A3	0.389944443075373
GALNT11	0.386321050827144
CEBPD	0.385116470830757
DOK1	0.38482979936614
GPR146	0.374783365622971
SRGAP1	0.37296918767507
PITPNA	0.371705269253454
NEK10	0.370408163265306
C1QA	0.368783068783069
SVOP	0.367254395765958
IFITM3	0.365844024261471
COX7A2	0.355197969573594
SERTAD3	0.348069353462279
CDK5R2	0.344482997784885
GSTA4	0.343467115276776
FBXO9	0.334243051634356
CLIC1	0.332177560074073
GNG12	0.329198323879175
RAB3B	0.328650175680209
DPP6	0.324447626358102
LRP10	0.322671290738518
SUB1	0.316092796092796
TNFRSF1A	0.310204081632653
RIMS1	0.308646731708608
PSMB7	0.307225262237085
EGR3	0.296681305131627
FAM89A	0.296473475895606
HAPLN1	0.293613533050153
CBLN4	0.290136177258386
TRUB2	0.288721804511278
CHST3	0.288111849862041
OCIAD2	0.279930595720069
RABEPK	0.278713506327127
TRIM9	0.273708513708514
BZW2	0.26984126984127
DENR	0.258503401360544
SERPINB6	0.257555320978966
ID3	0.253741496598639
PTBP1	0.242995169082126
CAMK4	0.241956822519206
RUNDC1	0.23015873015873
NXPH1	0.228509585652443
LTBP3	0.217460317460317
HECW2	0.215237982795672
TLR2	0.211957607901918
PTPRR	0.206523635095064
POLR3K	0.202721088435374
SMOX	0.201634154526058
OPN3	0.195239754293844
MAGEH1	0.186670610273094
MPPED2	0.186287978350785
KCNK1	0.183288409703504
ARHGEF6	0.180383022774327
MDH2	0.179373636246952
EIF4E	0.176939393371618
SCOC	0.176347462061748
CAP2	0.174603174603175
NETO2	0.173670616022594
KLF15	0.172828813222902
SCG2	0.17148621717045
GPRASP1	0.170918367346939
HABP4	0.169544740973312
EMP3	0.166257050184061
TCEAL7	0.161172161172161
IRGQ	0.160302180850126
EFNA4	0.156695156695157
ATOH8	0.155178691410576
METTL6	0.152380952380952
TCEAL8	0.152380952380952
MYOZ3	0.147721454173067
VASP	0.136315959556125
ATP2A2	0.134920634920635
SST	0.134648134577435
EBNA1BP2	0.118588030593361
ATRNL1	0.114603174603175
TOMM20	0.113313427558321
HSPB3	0.111557754414897
RAB13	0.0977443609022556
CLK3	0.0895035700230506
TYK2	0.0892857142857143
CDKN2C	0.0846560846560847
STMN1	0.0816326530612245
CRHBP	0.0769230769230769
SEH1L	0.0714285714285714
TNIP2	0.0714285714285714
C1orf162	0.0634920634920635
PHF10	0.050594318666608
NIPSNAP1	0.0476190476190476
TOB2	0.0476190476190476
SLC10A4	0.0300931391840485
CRYM	0.00960895213768795
VKORC1L1	0.00348692403486931
ACP1	0
ACTR3B	0
BCAS2	0
COPS8	0
INPPL1	0
LRP4	0
MAL2	0
MAPKAPK2	0
MAPRE1	0
NAP1L5	0
NDUFB5	0
NLK	0
PAK1	0
PLEKHB2	0
RGS4	0
SCN3B	0
SLC26A6	0
SRD5A1	0
SSTR1	0
STK38	0
