# Supplementary material for: Identification and verification of genes associated with hypoxia microenvironment in Alzheimer’s disease
Source: Sci Rep. 2023 Sep 27;13:16252. doi: 10.1038/s41598-023-43595-9 (PMC10533856; doi:10.1038/s41598-023-43595-9)
Supplement: Supplementary file 1 — Supplementary Information. [file 41598_2023_43595_MOESM1_ESM.zip › row data/Test source data/xgboost.csv]

Feature	Gain	Cover	Frequency
CDKN2D	0.184077496252048	0.103199786974853	0.053030303030303
BDNF	0.18311341084909	0.060284383877864	0.0378787878787879
OLFM1	0.125188576671064	0.0577193518302959	0.0378787878787879
LCP1	0.0856793096941844	0.0358475244792927	0.0151515151515152
MS4A6A	0.0515276216706933	0.0458892980197668	0.0378787878787879
ANTXR2	0.0404238466499457	0.0785975991292006	0.0454545454545455
NFKBIA	0.0191332922704717	0.0249865186596734	0.0378787878787879
SERTAD3	0.0188599548630838	0.0173829527071704	0.0227272727272727
MYOZ3	0.0179214302264884	0.0176228498156427	0.0227272727272727
PPP1R7	0.0176894831627336	0.0142776334505592	0.00757575757575758
IL13RA1	0.0175018516409183	0.0222845747248328	0.0227272727272727
RIMS1	0.017385511632614	0.030365600225811	0.0303030303030303
IFITM3	0.0157832061545425	0.0207395961377492	0.0303030303030303
MOV10L1	0.0156115838661113	0.0127420187965173	0.0151515151515152
VKORC1L1	0.0146345808579722	0.0488147999922461	0.053030303030303
CBLN4	0.0121918176307644	0.0155561828834391	0.0227272727272727
TXN	0.0121906393952748	0.0350275650970617	0.0303030303030303
ARHGEF6	0.0121277333032843	0.016433816154613	0.0227272727272727
GABARAPL1	0.00980370954056513	0.00785111388141146	0.0151515151515152
HABP4	0.00807774664968416	0.00445049605005658	0.00757575757575758
EMP3	0.00806920692229968	0.0168451814913116	0.0303030303030303
FAM89A	0.00709298150549646	0.0115591438610056	0.0227272727272727
KLF15	0.00637946953734873	0.0230854472000022	0.0151515151515152
PARD3	0.00622088058349697	0.01629685916169	0.00757575757575758
MAPRE1	0.00581761102556091	0.0132267782434678	0.0151515151515152
GALNT11	0.00565096344796474	0.00344245896039104	0.00757575757575758
PRKD3	0.00564083712564351	0.00856543673230686	0.0151515151515152
PHF19	0.00491589439953186	0.00500797933729276	0.00757575757575758
CHCHD6	0.00475891739086593	0.00250016470948479	0.00757575757575758
MICA	0.00435023472811352	0.00683065627429863	0.00757575757575758
RAMP1	0.0041177649532446	0.0160050310156951	0.0151515151515152
SLC26A6	0.00381935008750413	0.0142849883779281	0.0151515151515152
CHST3	0.00374555716572018	0.00842516447407276	0.0151515151515152
RABEPK	0.00359978469159978	0.00327435899661514	0.00757575757575758
ATP2A2	0.00349912353680301	0.00218570750969539	0.00757575757575758
NAP1L5	0.0032331489990408	0.00577452370609994	0.00757575757575758
VSIG4	0.0030853677932273	0.0181073855385668	0.00757575757575758
CAP2	0.00300188170772589	0.00212835161558829	0.00757575757575758
LILRA2	0.00274168454683741	0.0293033838074741	0.0151515151515152
TRUB2	0.00244415308216802	0.00828078489530501	0.00757575757575758
IFITM2	0.00234008617651708	0.00231355564203015	0.00757575757575758
ATOH8	0.0023066522289935	0.0112215885086566	0.00757575757575758
CDKN2C	0.00227462687357077	0.00407923595143509	0.00757575757575758
TCEAL8	0.00197061649143908	0.00563202864140967	0.00757575757575758
NDUFA4	0.00175112301308918	0.0045295879060785	0.00757575757575758
NME5	0.00174211843928957	0.00288731710747182	0.00757575757575758
GNG12	0.0017179743936408	0.00440918017632037	0.00757575757575758
STK38	0.00169810710033891	0.00506182826707423	0.00757575757575758
SLC25A3	0.0014602691346819	0.0052618916734854	0.00757575757575758
TRIM9	0.00135769293389512	0.00198735563719208	0.00757575757575758
BOC	0.00129954276906835	0.00296431515919797	0.00757575757575758
STK3	0.00121174190584645	0.00250992534672266	0.00757575757575758
ATCAY	0.00119630250197425	0.00695652449410512	0.00757575757575758
SCG2	0.0011582374497091	0.013674164952648	0.00757575757575758
RNF11	0.00113007153193514	0.00252226241871655	0.00757575757575758
C1QTNF4	0.000988530276154448	0.00194237741016431	0.00757575757575758
EIF4E	0.000748621787572203	0.00190747961943638	0.00757575757575758
CRHBP	0.000736334632063402	0.00409535896620288	0.0151515151515152
ACP1	0.000618332253621334	0.00969718441298767	0.00757575757575758
BZW2	0.000458467245384008	0.00275142077392005	0.00757575757575758
WSB2	0.000421512644246867	0.00229344348353299	0.00757575757575758
TNIP2	0.000181200273843062	0.00644571698505292	0.00757575757575758
BAZ2A	7.78142428167723e-05	0.00732850222362591	0.00757575757575758
CLK3	4.64074885807394e-05	0.00232430544618328	0.00757575757575758
