# Supplementary material for: Identification and verification of genes associated with hypoxia microenvironment in Alzheimer’s disease
Source: Sci Rep. 2023 Sep 27;13:16252. doi: 10.1038/s41598-023-43595-9 (PMC10533856; doi:10.1038/s41598-023-43595-9)
Supplement: Supplementary file 1 — Supplementary Information. [file 41598_2023_43595_MOESM1_ESM.zip › row data/Validation group R code/02_group_ids.R]

#1.group_list(实验分组)和ids(芯片注释)，每次都需要改
rm(list = ls())  
load(file = "step1output.Rdata")
library(stringr)
library(dplyr)
#group_list----
#第一类，现成的某一列或在某列中包含。


#第三类，ifelse
library(stringr)
group_list=ifelse(str_detect(pd$title,"control"),"control","treat")
#设置参考水平，对照在前，处理在后
group_list = factor(group_list,
                    levels = c("control","treat"))
#2.ids-----------------
#方法1 BioconductorR包
gpl 
#http://www.bio-info-trainee.com/1399.html
if(!require(hgu133plus2.db))BiocManager::install("hgu133plus2.db")
library(hgu133plus2.db)
ls("package:hgu133plus2.db")
ids <- toTable(hgu133plus2SYMBOL)
head(ids)
yuan<-as.data.frame(exp)
yuan1<-as.matrix(row.names(exp))
yuan2<-cbind(yuan1,yuan)
yuan3<-merge(ids,yuan2,by.x="probe_id",by.y="yuan1")
yuan4<-yuan3[,-1]
yuan5=distinct(yuan4,symbol,.keep_all = T)
yuan6=na.omit(yuan5)
row.names(yuan6)<-yuan6[,1]
save(yuan6,group_list,ids,file = "step2output.Rdata")
