# Supplementary material for: Identification and verification of genes associated with hypoxia microenvironment in Alzheimer’s disease
Source: Sci Rep. 2023 Sep 27;13:16252. doi: 10.1038/s41598-023-43595-9 (PMC10533856; doi:10.1038/s41598-023-43595-9)
Supplement: Supplementary file 1 — Supplementary Information. [file 41598_2023_43595_MOESM1_ESM.zip › row data/Validation group R code/03_norman.R]

#引用包
rm(list = ls()) 
set.seed(1016)
library(dplyr)
library(pROC)
library(ggplot2)
library(survival)
library(regplot)
library(rms)
library(ggsci)
library(survminer)
library(timeROC)
library(ggDCA)
library(limma)
load(file = "step2output.Rdata")
endgene<-read.csv("ENDGENE111.csv",header = TRUE,
                  sep = ",")
yuan7<-merge(endgene,yuan6,by.x="Type",by.y="symbol")
row.names(yuan7)<-yuan7[,1]
yuan8<-yuan7[,-1]
hubexp2=avereps(yuan8)
hubexp3<-t(hubexp2)
colnames(hubexp3)=gsub("-", "afaf", colnames(hubexp3))
hubexp3<-as.matrix(hubexp3)
#数据处理

#################################
##############
exp<-hubexp3
dimnames=list(rownames(exp),colnames(exp))
data=matrix(as.numeric(as.matrix(exp)),nrow=nrow(exp),dimnames=dimnames)
data=avereps(data)
data1<-data
colnames(data1)<-c("ANTXR2","BDNF","NFKBIA","MOV10L1")
fenlei<-(c(rep("1", 87), rep("0", 74)))
yuan5<-rownames(data1)
fenlei1<-as.matrix(fenlei)
sample<-cbind(yuan5,fenlei1)
colnames(sample)=c("ID","Type")
sample<-as.data.frame(sample)
aSAH=cbind(sample,data1)
#简单看一下ROC曲线AUC的情况
aflist=roc(Type~ANTXR2+BDNF+NFKBIA, data = aSAH)
g3 <- ggroc(aflist, size = 1.2,alpha=.6,)
g5=g3+ggsci::scale_color_lancet()
print(g5)
#诺曼图，高度比：8比10
############逻辑回归模型
dd <- datadist(aSAH)
options(datadist="dd")
fit <- lrm(formula = Type ~ANTXR2+BDNF+NFKBIA+MOV10L1, data =aSAH)
print(fit)
coef=as.data.frame(fit$coefficients)[-1,,drop=F]
coefout=cbind(ID=rownames(coef),coef)
write.table(coefout,file="coefficients.txt",sep="\t",quote=F,row.names = F)
#绘图
pdf(file="nomogram.pdf", width=9, height=7.5)
plot(nomogram(fit,fun.at = seq(0.05,0.95,0.05)),funlabel = "nomogram model")
dev.off()

plot(regplot(fit,plots=c("density","boxes"), observation=T, title="Prediction Nomogram", clickable=T, points=TRUE,droplines=TRUE))

nomoscore=predict(fit, data=t(aSAH))
aSAH$nomoscore=nomoscore
write.table(aSAH,file="nomoscore.txt",sep="\t",quote=F,row.names = F)

#307686155@qq.com
#18666983305
#更多课程请关注生信碱移
#af
