# Supplementary material for: Identification and verification of genes associated with hypoxia microenvironment in Alzheimer’s disease
Source: Sci Rep. 2023 Sep 27;13:16252. doi: 10.1038/s41598-023-43595-9 (PMC10533856; doi:10.1038/s41598-023-43595-9)
Supplement: Supplementary file 1 — Supplementary Information. [file 41598_2023_43595_MOESM1_ESM.zip › row data/Validation source data/hubgene2.csv]

probes
ARHGAP30
C1orf162
C1QA
CARD6
CASP4
CD163
CEBPD
CHSY1
CLEC2B
CLIC1
CMTM3
EMP1
EMP3
GIMAP4
HCLS1
IFITM1
IFITM2
IFITM3
IL15RA
IL4R
LAT2
LCP1
LHFPL2
LILRA2
MS4A6A
MYD88
PECAM1
PYGL
RAB20
SH3TC1
TLR2
TNFRSF10B
TNFRSF1A
TNFRSF1B
TUBB6
VCP
VSIG4
ABHD4
ACP1
ACTR10
ADCYAP1
ADD2
ANKRD39
ANTXR2
AQP11
ARHGEF6
ARL9
ARPC5L
ATOH8
ATP2B2
ATP6V1E1
B3GALT6
B4GALT6
BAZ2A
BCAS2
BCAT2
BDNF
BOC
BOLA3
BZW2
C1QTNF4
CA10
CAMK4
CD59
CDA
CDKN2C
CHAF1B
CHCHD6
CHST3
COPS7A
COPS8
COX7A2
CRH
CRHBP
DDA1
DGKI
DHRS3
DLX1
DOK1
DYNC1LI1
EAF1
EFNA4
EGR3
EIF2S1
EPHA2
FAM3C
FAM89A
FHL2
FKBP1A
GABARAPL3
GAD1
GALNT11
GFAP
GMPR
GNG12
GOT1
GPR146
GPRASP1
HABP4
HECW2
HMG20B
HSPB3
ID3
IGF1
INPP5D
INPPL1
KCNK1
KIF7
KIF9
LOC93622
LRP4
LRRC32
MAD2L1BP
MAP3K3
MAPKAPK2
MAPRE1
MCL1
ME3
MICA
MOV10L1
MPPED2
MPST
MRPL28
MSN
MT1L
MYOZ3
NDN
NDUFA4
NDUFAB1
NDUFS4
NETO2
NFKBIA
NIPSNAP1
NME5
NMU
NXPH1
OCIAD2
PARD3
PCDH19
PCP4
PER1
PFN2
PHF10
PHF19
PLEKHB2
PLEKHF1
PPEF1
PPP1R14C
PPP1R7
PRKD3
PRPS1
PRSS16
PTBP1
PXN
RAB11A
RAB13
RAB3B
RAB3C
RABEPK
RAMP1
RANBP1
RDH12
RELA
RHEBL1
RIMS1
RIN2
RNF11
ROM1
RPP40
RREB1
RUFY1
RUNDC1
SCG2
SCG3
SCN8A
SCOC
SEC61A1
SERTAD1
SERTAD3
SGIP1
SIX5
SLC10A4
SLC16A14
SLC25A4
SLC26A6
SLC32A1
SLC39A10
SLCO4A1
SMO
SNCA
SOX9
SPA17
SST
SSTR1
ST6GAL2
STK38
STMN1
SUB1
SYT1
SYTL4
TAC1
TASP1
TBC1D2B
TCEAL5
TCEAL7
TEP1
TMEM14B
TNFRSF10D
TNIP2
TOB1
TOB2
TRIP10
TRIP6
TRUB2
TSPYL5
TUBB2A
UBE2E4P
UBE2V2
UQCRFS1
UQCRH
VASP
VDAC2
VIP
VKORC1L1
WSB2
ZCCHC12
ZFP36L1
