# Supplementary material for: Identification and verification of genes associated with hypoxia microenvironment in Alzheimer’s disease
Source: Sci Rep. 2023 Sep 27;13:16252. doi: 10.1038/s41598-023-43595-9 (PMC10533856; doi:10.1038/s41598-023-43595-9)
Supplement: Supplementary file 1 — Supplementary Information. [file 41598_2023_43595_MOESM1_ESM.zip › row data/Validation source data/nomoscore.txt]

ID	Type	ANTXR2	BDNF	NFKBIA	MOV10L1	nomoscore
GSM119615	1	5.18511904358944	7.45786856300458	5.23093539796906	8.27527231207575	1.59213912481915
GSM119616	1	4.94007205582766	6.94647506784365	3.48935899057427	7.75859593498562	1.79146409537697
GSM119617	1	5.99171584008563	8.02534069483668	5.21671936085717	8.69430738765786	1.4686722006701
GSM119618	1	6.8172721334135	7.21038155821147	3.52584374871509	8.72727341047409	1.02835892322538
GSM119619	1	3.07572172648732	8.67905039389734	4.85422829541808	10.3463754405614	0.474335416065034
GSM119620	1	2.93466965124575	7.10561030332316	2.532027892596	8.52328617108733	1.28365651896014
GSM119621	1	6.14830675363006	6.9767200262926	4.88690750905322	9.2339836597055	0.527615763093271
GSM119622	1	2.86164561780793	7.65477169992032	3.38058123777123	8.56137845687871	1.51032939213566
GSM119623	1	3.31893688615247	6.44720078659727	1.75497893407183	8.42444808032741	1.04785552418799
GSM119624	1	5.99417894507149	6.80032031178844	1.88836179129779	7.4791738814017	1.91202429529692
GSM119625	1	1.60407312703653	7.49820107453883	2.05744874717212	8.67944272970113	1.37489795721421
GSM119626	1	7.58111770933356	7.8647780235385	6.17727341722666	7.78591967856124	2.11182155321819
GSM119627	1	3.74687651137066	7.52552151380347	3.01926583799571	8.40499054678843	1.5493796636923
GSM119628	1	1.14547008344608	8.30881636034509	3.25125144731034	7.63274930025279	2.65177177634301
GSM119629	1	4.70475020426525	9.04195204101164	5.7572614529267	8.17913519996035	2.41606345794163
GSM119630	1	3.74874426973403	8.80117676728792	4.76163398890898	8.40082565434034	2.14639597136884
GSM119631	1	1.93580406764753	7.12054271653854	2.20660437445825	8.32156539183231	1.49382392932904
GSM119632	1	1.26193609694812	8.46462314124053	1.75184985928108	8.37522149492542	2.08209625294028
GSM119633	1	2.7914025579352	5.73251559815369	1.55511043590768	8.12602900958352	0.9910934581211
GSM119634	1	4.91356299533046	8.50158830351635	5.52073665263531	8.86212576871163	1.58462494126985
GSM119635	1	1.91743595648139	10.1695627794064	2.33166406155992	7.00001431416885	3.99994932556959
GSM119636	1	0.569738098312239	8.6543992710797	1.50156204607621	7.22979150832864	3.15754722396652
GSM119637	1	2.76777478479997	9.68420071298999	1.63330500098868	7.95937199154317	2.93452153320883
GSM119638	1	5.12328585813472	9.12887885115154	3.82888541194729	8.17764247819333	2.42877768452948
GSM119639	1	5.48191016182722	7.70148161963123	5.30553757457891	7.73173127739009	2.1516085500762
GSM119640	1	3.27392327790214	9.1829015664649	1.40938072521525	7.98568639072703	2.66427690974172
GSM119641	1	3.15513265314846	5.38810100229401	6.29401505741312	8.27435867644062	0.728771279059457
GSM119642	1	4.70057022065138	7.86728244684419	3.42716806865756	8.89818703486288	1.25815658188198
GSM119643	1	4.43288232789868	7.83088086520886	6.15704795573853	8.84570048089544	1.31417880687266
GSM119644	1	4.34700204821712	8.0277027336054	3.62201280025269	7.98685778293005	2.11382623395702
GSM119645	1	6.13153145600437	5.58728046117374	4.14436343392075	9.08262728735169	0.0173286909229509
GSM119646	1	3.26599100296581	7.41255799188896	3.56560192796689	9.2400707585693	0.814402470274204
GSM119647	1	3.90853173730739	2.82723929017989	2.62246514729628	9.04180735561767	-1.13805048301808
GSM119648	1	3.21873808774008	6.49244319820046	5.27433263861591	8.92813438518492	0.671509383876969
GSM119649	1	6.7658159649254	9.56949975029035	3.18271454154137	10.6229928343931	0.504392013002878
GSM119650	1	2.50613880814522	7.83531865685983	3.20961135158117	9.38412041110171	0.910160200200688
GSM119651	1	5.10148922612679	4.47759942770034	2.96088623584304	9.07297452247535	-0.452000953263354
GSM119652	1	2.95913315189643	5.95616803402336	2.32219113192076	8.53296794235943	0.749168026054288
GSM119653	1	4.68338306915446	7.12693301479892	2.86500897676965	8.83214135862044	0.973082083548923
GSM119654	1	5.27683251096475	7.15409647984224	1.16087282880986	8.69162883169629	1.07114076202607
GSM119655	1	2.74313878857264	6.97980951982532	2.86804388803543	8.97465865136309	0.854728773745043
GSM119656	1	2.30500334319709	6.44546600561744	3.05052207090816	9.08037012953192	0.538791493923725
GSM119657	1	5.37885179560641	6.57803629378722	3.02281644361959	9.23358109253917	0.360660956389951
GSM119658	1	2.78938857656535	6.23368332648566	3.47630157882608	9.58096287551001	0.00577050383173283
GSM119659	1	4.17411618838663	7.17288269837642	3.1459361390115	8.36781179268365	1.4056797346009
GSM119660	1	4.09274530337352	5.76773974738261	1.48902926943575	8.39956752408148	0.729775104860667
GSM119661	1	1.50976813953618	6.21059583955194	1.57656402746844	7.05581266407191	2.15734568697223
GSM119662	1	3.78814851466507	6.52067399099002	3.32024868637533	9.25795102030499	0.3724959244366
GSM119663	1	4.36728795451415	7.28814184632961	2.30699885869322	9.61524694560772	0.393456306140593
GSM119664	1	5.54924366078779	5.25815104333887	2.96359045969202	10.1430281729325	-1.01455516868323
GSM119665	1	1.18878126737684	6.98706250396197	0.871152408363092	9.10999045164855	0.785305441195354
GSM119666	1	3.76667073958532	5.32289113300234	6.87247198076166	8.26911077901921	0.685746576801931
GSM119667	1	4.63244272450614	7.7670227524947	0.932052778281823	8.46473331912602	1.56323271442774
GSM119668	1	3.21058196940757	2.21309714106016	3.53593374860887	9.20477007573425	-1.52438161445896
GSM119669	1	4.55590650468976	7.56466792848319	4.54589147684537	9.17960186275717	0.895708070254793
GSM119670	1	0.997751756536292	8.26224004743347	0.77695932634217	7.90411573011069	2.38982849632548
GSM119671	1	6.40740153135644	8.72622814063526	2.83014746285884	10.5101264329054	0.225451071242987
GSM119672	1	2.72296133031162	9.34553387482266	3.42668783847	10.089470343692	0.997523815730996
GSM119673	1	3.26868215771853	6.58327286719851	2.75457591050823	10.7481185321052	-0.841268374235717
GSM119674	1	2.60299198344898	8.30343573845471	4.65091599968824	10.1018212851304	0.524747298431428
GSM119675	1	2.56743415042873	5.04886731386845	1.39740377013691	8.99664380567109	-0.047999966708641
GSM119676	1	7.45177142820352	7.96480794231821	9.37097946850582	7.64633491756716	2.30178963623208
GSM119677	1	4.67261265386139	4.40477467407227	0.872126404793735	9.0830574934396	-0.49289235016903
GSM119678	1	2.14360925166988	4.58891643389453	4.42642579074203	8.83524638894909	-0.0855972323747975
GSM119679	1	3.70470920953966	7.38503147959437	2.00452692007087	8.26967073212817	1.59395858492306
GSM119680	1	4.66118123290755	6.0015149358019	4.83401229800189	9.90212279415497	-0.428040549855432
GSM119681	1	2.75548988858061	6.38486040404472	3.38305726713812	10.264438494991	-0.501211057487619
GSM119682	1	1.50530372480103	6.52642593467282	3.11799053219757	8.35579401289691	1.21568781882559
GSM119683	1	5.27105285202033	6.79353633416348	2.05675546239994	8.75488626652135	0.859805420581396
GSM119684	1	1.5058540490966	6.77653995570892	1.88914361243601	9.21774254946368	0.594219323365647
GSM119685	1	2.74578581775407	6.49838284255304	3.57836321049265	9.40118586972409	0.280322352825143
GSM119686	1	3.19254090709125	5.45204779717238	0.916199543945852	9.46672376954169	-0.286194942586465
GSM119687	1	5.24839046833229	6.03383868010415	1.54947070334637	10.593654518986	-1.0400828821912
GSM119688	1	2.24530142441495	4.83038433331022	2.1753305467541	9.58581069878414	-0.627710699098109
GSM238763	1	7.10045209490094	7.66742382601992	6.72873684336602	11.5033785524652	-1.09266844554375
GSM238790	1	4.1521509621086	8.96251142815097	1.95200547437952	8.36200077879604	2.21897241419055
GSM238791	1	6.02660753964533	6.69165978111602	4.21380607134981	9.96786027116915	-0.221630863660779
GSM238792	1	5.65783147540123	7.04656745360598	5.2286494043461	9.9255663077531	-0.00406423324135918
GSM238793	1	5.29897350413388	6.56249888054401	5.30928898458791	10.7554467720327	-0.9113821703785
GSM238794	1	6.30135534814789	7.73715268154814	6.38885423630687	10.4781932351353	-0.170184100657248
GSM238795	1	5.50418497599799	6.77652515142191	1.6489991644653	10.2065260158774	-0.383391108168619
GSM238796	1	6.04524636919723	6.84047582277658	4.12159567880332	10.9139216012603	-0.953018455229119
GSM238797	1	3.79484211326214	7.24897119146416	3.97617114134207	10.2478681908818	-0.126119873287602
GSM238798	1	5.62649170357512	6.84924870276441	5.42136133345389	10.8363581182169	-0.859758513393911
GSM238799	1	2.41587762447745	8.56170417567703	3.77388031426674	8.68166711493345	1.8408697372225
GSM238800	1	5.99605424829619	9.04959809763004	3.56139946089503	9.66687905956781	1.10373825604275
GSM238801	1	4.93944287172183	8.0380739698659	1.45615955083776	10.5749245996844	-0.100271874619804
GSM238802	0	5.50711911054324	8.98784381631346	1.1072660452973	8.17413173220193	2.3350281403796
GSM238803	0	6.48068358512261	5.35557662379197	2.0600231655643	9.3620139334902	-0.350727033697809
GSM238804	0	2.76521859178141	9.02948601526821	4.66096283382054	8.6735599572319	2.05467682116889
GSM238805	0	3.69924067335799	9.74160012617835	2.67949811548713	8.9873606622959	2.06780254988988
GSM238806	0	5.93484670791728	8.66715767918608	3.50705883666034	8.71214865177574	1.73643339270125
GSM238807	0	5.53370038527632	7.41083291031161	3.59757884613516	8.32427507268222	1.50571412447383
GSM238808	0	5.40104674505856	7.12782928475856	2.69425173160847	10.3912543317184	-0.368166370346672
GSM238809	0	6.07461032935858	5.11776567981055	1.7635942901061	9.93416115053309	-0.929329054025064
GSM238810	0	6.62091185981728	6.10039111837926	3.20618058727846	10.9156105286239	-1.31859199474414
GSM238811	0	1.44087248891937	7.58178808741859	2.35338822509481	9.7951061802154	0.479863662616841
GSM238812	0	5.71469611774121	5.12463004359941	2.80085021342384	10.4564057556553	-1.34673334304964
GSM238813	0	4.91020018615903	5.17865887607072	4.65596999403266	8.97027273303299	-0.0272891853310497
GSM238815	0	3.16285774992662	6.59941004228822	2.98749004975259	10.3163041620792	-0.464343478503882
GSM238816	0	4.024718599436	5.25252919776504	4.74738202847726	10.1022119437822	-0.916243791173824
GSM238817	0	3.86610680782985	4.49300038407934	1.58244039009802	10.2013520572737	-1.36232695066267
GSM238818	0	3.21030625313772	6.87004408505805	3.88404105241115	9.21288299754488	0.594188465266591
GSM238819	0	5.22326035347373	2.43223253336078	1.96280070914679	10.9847602216836	-3.00809900232289
GSM238820	0	4.90092475607382	5.88200959164257	4.83420049954518	10.0305981721206	-0.599391758547688
GSM238821	0	2.37076411604493	4.55008799661628	4.12458455456575	10.4281926512177	-1.45697780727005
GSM238822	0	3.22709412047197	5.31815050600248	2.48257984971745	10.7812613446002	-1.44636404183029
GSM238823	0	6.10383540397416	5.9058899801267	3.29904386241269	10.3206539031526	-0.886457333637879
GSM238824	0	3.59126052462153	7.21141137216998	3.28699791858309	9.38206629283284	0.589468164820601
GSM238825	0	3.34283916046905	5.86634423801314	3.60961314376308	11.3904753082367	-1.70661133352063
GSM238826	0	2.95517328905592	5.68493652666321	4.94112979211994	10.0694766205058	-0.652191767362691
GSM238827	0	3.98024470485339	7.27079988945051	5.81230311459071	9.45218975146631	0.561016027434772
GSM238834	0	7.07587486697513	6.11482508286957	2.92919448473284	10.6952369928871	-1.14421120174796
GSM238835	0	2.75411144413828	7.31846146516758	5.0298327248597	9.17459367468095	0.855014640301549
GSM238837	0	4.70200363940445	7.82753960239335	3.44683848468824	10.7252469515417	-0.300863373231922
GSM238838	0	4.10622267291912	6.47793631599449	6.12672924878857	9.01595578743965	0.565194044511961
GSM238839	0	7.03660223540196	7.12784991531828	5.81330662680427	9.59494596744233	0.26691889486882
GSM238840	0	6.3447344205577	5.5858849294708	4.61057014759653	9.00515292976769	0.0776833147069649
GSM238841	0	3.83547947787187	5.89103512997563	2.76428669980028	9.21635300370912	0.115023914789295
GSM238842	0	5.60812025042447	6.24169148375946	3.87611416355828	8.67776544075661	0.673865638303589
GSM238843	0	5.35398660897256	6.03336132775946	6.18576151011816	8.91711842930327	0.401982857835951
GSM238844	0	5.95186284294606	5.73269250162791	2.65081050408724	10.4064069898475	-1.03681830591953
GSM238845	0	3.89897255589478	6.57037336700081	0.780058077898375	9.72388786735553	-0.0192985968990227
GSM238846	0	4.30421166613136	4.39019303675101	1.79832844793007	10.7389029142818	-1.87664517515181
GSM238847	0	1.82687588471412	7.27334803796071	2.35106289894039	9.17170222833991	0.851323556458746
GSM238848	0	3.32540080699661	6.60518761595499	5.44340773679264	9.1501356804513	0.533045184573688
GSM238851	0	3.08976422489367	5.1927425692741	1.22563895155145	10.1983345329191	-1.0156793814968
GSM238854	0	3.40574735292245	5.96540336288741	3.80707666118084	9.42733379815913	-0.00656188769900634
GSM238855	0	7.18536111717771	1.97173298863895	2.06733238698318	10.2778569255498	-2.69076445925439
GSM238856	0	5.29889288105416	6.45302035307697	2.05372652340429	10.0374096786359	-0.378149428390145
GSM238857	0	2.56358526113049	5.36101383472979	2.41578570328267	9.88782224770391	-0.650174877207866
GSM238858	0	3.46712294086012	7.01458962261401	2.78708345058919	10.0017318847698	-0.0219421048955661
GSM238860	0	4.93838460322897	5.6695228901632	4.06812045252924	10.2843845750707	-0.916927460386042
GSM238861	0	3.0196432092576	2.59118151986742	2.24096454055364	10.2754028773568	-2.25717719566094
GSM238862	0	5.18171878552927	2.24052194034784	4.03872588562637	10.384190148355	-2.57315613465751
GSM238863	0	3.34329410786244	3.93786223802059	2.27173940125722	8.59192994617235	-0.234653301786421
GSM238864	0	5.50314198495322	6.14248491731252	1.45291166493996	10.2987614007993	-0.751546184925103
GSM238865	0	4.3730843853108	8.4591036961354	1.65799206214763	7.95520235566619	2.32270875211148
GSM238867	0	5.3973066934506	5.52365917788168	3.02294832548501	11.0638534349314	-1.66435728580096
GSM238868	0	4.93040618922355	5.75049663717402	1.65211014048618	10.5876556461027	-1.15219253678732
GSM238870	0	2.4840968739171	3.37462220619121	2.07286040193125	9.7980181030303	-1.4795286758535
GSM238871	0	1.7006261466851	5.37073273548612	1.8558502034753	10.0129457227224	-0.72449739832609
GSM238872	0	2.24481400942399	4.14834844991565	2.76802336926936	9.82588895501631	-1.13701546111324
GSM238873	0	4.23582660542454	6.07195140154849	3.03803752412934	9.99476355656211	-0.471357689366708
GSM238874	0	5.35026385106704	5.27539449620292	2.14846234582217	10.0920567618107	-0.962264247279282
GSM238875	0	5.26239932997505	5.37258998614819	1.47988242100217	10.7996620801445	-1.51626127568589
GSM238877	0	5.69100645742283	6.18851565829279	2.14920732867151	9.20797823589495	0.18756637173935
GSM238941	0	5.61430053174942	4.07111907828841	4.73003666915865	9.95529245843662	-1.38747359567735
GSM238942	0	4.5789688946823	5.3423200608916	4.51380653743372	9.88989025279874	-0.717526645015501
GSM238943	0	7.55005412551195	4.26877122264696	5.9232419017949	8.98966413727022	-0.54343702467424
GSM238944	0	4.97662025497407	7.30369856700503	5.96287518874561	10.6301761003862	-0.451870926332494
GSM238945	0	4.41199561824226	6.49293951742656	4.87615837694349	9.75674311025205	-0.072254499448551
GSM238946	0	3.22390748581521	3.30128327315039	1.88819967050115	9.43443849659385	-1.23385588840439
GSM238947	0	3.31874922346965	4.2107161457714	2.38260085681457	10.3984978785095	-1.63233186560063
GSM238948	0	2.78655036218516	6.2693847979254	4.12136359567356	8.94256435369694	0.565040197491083
GSM238949	0	3.6187437453997	6.49936118766788	6.46982087123865	11.5773108016896	-1.56566947717186
GSM238951	0	0.869547700936224	6.45653348300917	2.81798132886208	9.80030134845752	-0.0140022627109344
GSM238952	0	3.15994397414064	5.76233818410134	3.23669159707838	10.7995811399036	-1.25173024668834
GSM238953	0	2.95811511373833	7.13468300468756	2.25782228307487	9.67974574206127	0.318798654924129
GSM238955	0	4.76644144980771	1.64530046995285	2.83428040570202	9.89998673708578	-2.42968255622012
GSM238963	0	6.71793683857142	4.17304745925514	4.71202343091081	11.4428191202255	-2.63493778582717
